# Supplementary material for: Closed‐Loop Wearable Device Network of Intrinsically‐Controlled, Bilateral Coordinated Functional Electrical Stimulation for Stroke
Source: Adv Sci (Weinh). 2024 Mar 1;11(17):2304763. doi: 10.1002/advs.202304763 (PMC11077660; doi:10.1002/advs.202304763)
Supplement: Supplementary file 1 — Supporting Information [file ADVS-11-2304763-s002.xlsx]

## Sheet: Fig. 2a
Time	Raw sEMG	Time	Raw sEMG	Time	Raw sEMG	Time	Raw sEMG
s	V	s	V	s	V	s	V
	Midline		Midline offset		Innervation zone		Myotendon junction
-2	1.54815	-2	1.5383	-2	1.56242	-2	1.5383
-1.99996	1.54815	-1.99996	1.53727	-1.99996	1.56242	-1.99996	1.53727
-1.99992	1.54815	-1.99992	1.53625	-1.99992	1.56242	-1.99992	1.53625
-1.99988	1.54815	-1.99988	1.53522	-1.99988	1.56242	-1.99988	1.53522
-1.99984	1.54815	-1.99984	1.53419	-1.99984	1.56242	-1.99984	1.53419
-1.9998	1.54815	-1.9998	1.53316	-1.9998	1.56242	-1.9998	1.53316
-1.99976	1.54815	-1.99976	1.53213	-1.99976	1.56242	-1.99976	1.53213
-1.99972	1.54815	-1.99972	1.5311	-1.99972	1.56242	-1.99972	1.5311
-1.99968	1.54766	-1.99968	1.53007	-1.99968	1.56281	-1.99968	1.53007
-1.99964	1.54509	-1.99964	1.52904	-1.99964	1.56487	-1.99964	1.52904
-1.9996	1.54252	-1.9996	1.52801	-1.9996	1.56693	-1.9996	1.52801
-1.99956	1.53995	-1.99956	1.52698	-1.99956	1.56899	-1.99956	1.52698
-1.99952	1.53737	-1.99952	1.52595	-1.99952	1.57104	-1.99952	1.52595
-1.99948	1.5348	-1.99948	1.52493	-1.99948	1.5731	-1.99948	1.52493
-1.99944	1.53223	-1.99944	1.5239	-1.99944	1.57516	-1.99944	1.5239
-1.9994	1.52965	-1.9994	1.52287	-1.9994	1.57722	-1.9994	1.52287
-1.99936	1.52901	-1.99936	1.52184	-1.99936	1.57851	-1.99936	1.52222
-1.99932	1.53158	-1.99932	1.52081	-1.99932	1.57851	-1.99932	1.52222
-1.99928	1.53416	-1.99928	1.51978	-1.99928	1.57851	-1.99928	1.52222
-1.99924	1.53673	-1.99924	1.51875	-1.99924	1.57851	-1.99924	1.52222
-1.9992	1.5393	-1.9992	1.51772	-1.9992	1.57851	-1.9992	1.52222
-1.99916	1.54188	-1.99916	1.51669	-1.99916	1.57851	-1.99916	1.52222
-1.99912	1.54445	-1.99912	1.51566	-1.99912	1.57851	-1.99912	1.52222
-1.99908	1.54702	-1.99908	1.51463	-1.99908	1.57851	-1.99908	1.52222
-1.99904	1.54815	-1.99904	1.51534	-1.99904	1.57793	-1.99904	1.52396
-1.999	1.54815	-1.999	1.5174	-1.999	1.5769	-1.999	1.52705
-1.99896	1.54815	-1.99896	1.51946	-1.99896	1.57587	-1.99896	1.53014
-1.99892	1.54815	-1.99892	1.52152	-1.99892	1.57484	-1.99892	1.53322
-1.99888	1.54815	-1.99888	1.52357	-1.99888	1.57381	-1.99888	1.53631
-1.99884	1.54815	-1.99884	1.52563	-1.99884	1.57278	-1.99884	1.5394
-1.9988	1.54815	-1.9988	1.52769	-1.9988	1.57175	-1.9988	1.54248
-1.99876	1.54815	-1.99876	1.52975	-1.99876	1.57072	-1.99876	1.54557
-1.99872	1.54815	-1.99872	1.52949	-1.99872	1.57124	-1.99872	1.54403
-1.99868	1.54815	-1.99868	1.52846	-1.99868	1.57227	-1.99868	1.54094
-1.99864	1.54815	-1.99864	1.52743	-1.99864	1.5733	-1.99864	1.53785
-1.9986	1.54815	-1.9986	1.5264	-1.9986	1.57432	-1.9986	1.53477
-1.99856	1.54815	-1.99856	1.52538	-1.99856	1.57535	-1.99856	1.53168
-1.99852	1.54815	-1.99852	1.52435	-1.99852	1.57638	-1.99852	1.52859
-1.99848	1.54815	-1.99848	1.52332	-1.99848	1.57741	-1.99848	1.5255
-1.99844	1.54815	-1.99844	1.52229	-1.99844	1.57844	-1.99844	1.52242
-1.9984	1.54573	-1.9984	1.52415	-1.9984	1.57851	-1.9984	1.52319
-1.99836	1.54316	-1.99836	1.52621	-1.99836	1.57851	-1.99836	1.52422
-1.99832	1.54059	-1.99832	1.52827	-1.99832	1.57851	-1.99832	1.52525
-1.99828	1.53802	-1.99828	1.53033	-1.99828	1.57851	-1.99828	1.52628
-1.99824	1.53544	-1.99824	1.53239	-1.99824	1.57851	-1.99824	1.52731
-1.9982	1.53287	-1.9982	1.53444	-1.9982	1.57851	-1.9982	1.52833
-1.99816	1.5303	-1.99816	1.5365	-1.99816	1.57851	-1.99816	1.52936
-1.99812	1.52837	-1.99812	1.53843	-1.99812	1.57838	-1.99812	1.53014
-1.99808	1.53094	-1.99808	1.53946	-1.99808	1.57735	-1.99808	1.52911
-1.99804	1.53351	-1.99804	1.54049	-1.99804	1.57632	-1.99804	1.52808
-1.998	1.53609	-1.998	1.54152	-1.998	1.57529	-1.998	1.52705
-1.99796	1.53866	-1.99796	1.54255	-1.99796	1.57426	-1.99796	1.52602
-1.99792	1.54123	-1.99792	1.54358	-1.99792	1.57323	-1.99792	1.52499
-1.99788	1.54381	-1.99788	1.54461	-1.99788	1.5722	-1.99788	1.52396
-1.99784	1.54638	-1.99784	1.54564	-1.99784	1.57117	-1.99784	1.52293
-1.9978	1.54734	-1.9978	1.54538	-1.9978	1.57046	-1.9978	1.52287
-1.99776	1.54477	-1.99776	1.54229	-1.99776	1.57046	-1.99776	1.52493
-1.99772	1.5422	-1.99772	1.5392	-1.99772	1.57046	-1.99772	1.52698
-1.99768	1.53962	-1.99768	1.53612	-1.99768	1.57046	-1.99768	1.52904
-1.99764	1.53705	-1.99764	1.53303	-1.99764	1.57046	-1.99764	1.5311
-1.9976	1.53448	-1.9976	1.52994	-1.9976	1.57046	-1.9976	1.53316
-1.99756	1.53191	-1.99756	1.52685	-1.99756	1.57046	-1.99756	1.53522
-1.99752	1.52933	-1.99752	1.52377	-1.99752	1.57046	-1.99752	1.53727
-1.99748	1.52933	-1.99748	1.52274	-1.99748	1.57046	-1.99748	1.5383
-1.99744	1.53191	-1.99744	1.52377	-1.99744	1.57046	-1.99744	1.5383
-1.9974	1.53448	-1.9974	1.5248	-1.9974	1.57046	-1.9974	1.5383
-1.99736	1.53705	-1.99736	1.52583	-1.99736	1.57046	-1.99736	1.5383
-1.99732	1.53962	-1.99732	1.52685	-1.99732	1.57046	-1.99732	1.5383
-1.99728	1.5422	-1.99728	1.52788	-1.99728	1.57046	-1.99728	1.5383
-1.99724	1.54477	-1.99724	1.52891	-1.99724	1.57046	-1.99724	1.5383
-1.9972	1.54734	-1.9972	1.52994	-1.9972	1.57046	-1.9972	1.5383
-1.99716	1.54815	-1.99716	1.53026	-1.99716	1.56976	-1.99716	1.5383
-1.99712	1.54815	-1.99712	1.53026	-1.99712	1.56873	-1.99712	1.5383
-1.99708	1.54815	-1.99708	1.53026	-1.99708	1.5677	-1.99708	1.5383
-1.99704	1.54815	-1.99704	1.53026	-1.99704	1.56667	-1.99704	1.5383
-1.997	1.54815	-1.997	1.53026	-1.997	1.56564	-1.997	1.5383
-1.99696	1.54815	-1.99696	1.53026	-1.99696	1.56461	-1.99696	1.5383
-1.99692	1.54815	-1.99692	1.53026	-1.99692	1.56358	-1.99692	1.5383
-1.99688	1.54815	-1.99688	1.53026	-1.99688	1.56255	-1.99688	1.5383
-1.99684	1.5459	-1.99684	1.53206	-1.99684	1.56152	-1.99684	1.5392
-1.9968	1.54332	-1.9968	1.53412	-1.9968	1.5605	-1.9968	1.54023
-1.99676	1.54075	-1.99676	1.53618	-1.99676	1.55947	-1.99676	1.54126
-1.99672	1.53818	-1.99672	1.53824	-1.99672	1.55844	-1.99672	1.54229
-1.99668	1.5356	-1.99668	1.5403	-1.99668	1.55741	-1.99668	1.54332
-1.99664	1.53303	-1.99664	1.54236	-1.99664	1.55638	-1.99664	1.54435
-1.9966	1.53046	-1.9966	1.54441	-1.9966	1.55535	-1.9966	1.54538
-1.99656	1.52821	-1.99656	1.54622	-1.99656	1.55451	-1.99656	1.54628
-1.99652	1.53078	-1.99652	1.54416	-1.99652	1.55657	-1.99652	1.54525
-1.99648	1.53335	-1.99648	1.5421	-1.99648	1.55863	-1.99648	1.54422
-1.99644	1.53593	-1.99644	1.54004	-1.99644	1.56069	-1.99644	1.54319
-1.9964	1.5385	-1.9964	1.53798	-1.9964	1.56275	-1.9964	1.54216
-1.99636	1.54107	-1.99636	1.53592	-1.99636	1.5648	-1.99636	1.54113
-1.99632	1.54364	-1.99632	1.53387	-1.99632	1.56686	-1.99632	1.54011
-1.99628	1.54622	-1.99628	1.53181	-1.99628	1.56892	-1.99628	1.53908
-1.99624	1.54815	-1.99624	1.53026	-1.99624	1.57046	-1.99624	1.53908
-1.9962	1.54815	-1.9962	1.53026	-1.9962	1.57046	-1.9962	1.54216
-1.99616	1.54815	-1.99616	1.53026	-1.99616	1.57046	-1.99616	1.54525
-1.99612	1.54815	-1.99612	1.53026	-1.99612	1.57046	-1.99612	1.54834
-1.99608	1.54815	-1.99608	1.53026	-1.99608	1.57046	-1.99608	1.55143
-1.99604	1.54815	-1.99604	1.53026	-1.99604	1.57046	-1.99604	1.55451
-1.996	1.54815	-1.996	1.53026	-1.996	1.57046	-1.996	1.5576
-1.99596	1.54815	-1.99596	1.53026	-1.99596	1.57046	-1.99596	1.56069
-1.99592	1.54815	-1.99592	1.52981	-1.99592	1.56956	-1.99592	1.56107
-1.99588	1.54815	-1.99588	1.52878	-1.99588	1.56751	-1.99588	1.55799
-1.99584	1.54815	-1.99584	1.52776	-1.99584	1.56545	-1.99584	1.5549
-1.9958	1.54815	-1.9958	1.52673	-1.9958	1.56339	-1.9958	1.55181
-1.99576	1.54815	-1.99576	1.5257	-1.99576	1.56133	-1.99576	1.54872
-1.99572	1.54815	-1.99572	1.52467	-1.99572	1.55927	-1.99572	1.54564
-1.99568	1.54815	-1.99568	1.52364	-1.99568	1.55721	-1.99568	1.54255
-1.99564	1.54815	-1.99564	1.52261	-1.99564	1.55516	-1.99564	1.53946
-1.9956	1.54815	-1.9956	1.52158	-1.9956	1.55567	-1.9956	1.53766
-1.99556	1.54815	-1.99556	1.52055	-1.99556	1.55773	-1.99556	1.53663
-1.99552	1.54815	-1.99552	1.51952	-1.99552	1.55979	-1.99552	1.5356
-1.99548	1.54815	-1.99548	1.51849	-1.99548	1.56185	-1.99548	1.53457
-1.99544	1.54815	-1.99544	1.51746	-1.99544	1.5639	-1.99544	1.53354
-1.9954	1.54815	-1.9954	1.51643	-1.9954	1.56596	-1.9954	1.53252
-1.99536	1.54815	-1.99536	1.51541	-1.99536	1.56802	-1.99536	1.53149
-1.99532	1.54815	-1.99532	1.51438	-1.99532	1.57008	-1.99532	1.53046
-1.99528	1.54815	-1.99528	1.51502	-1.99528	1.56879	-1.99528	1.5311
-1.99524	1.54815	-1.99524	1.51605	-1.99524	1.56673	-1.99524	1.53213
-1.9952	1.54815	-1.9952	1.51708	-1.9952	1.56468	-1.9952	1.53316
-1.99516	1.54815	-1.99516	1.51811	-1.99516	1.56262	-1.99516	1.53419
-1.99512	1.54815	-1.99512	1.51914	-1.99512	1.56056	-1.99512	1.53522
-1.99508	1.54815	-1.99508	1.52017	-1.99508	1.5585	-1.99508	1.53625
-1.99504	1.54815	-1.99504	1.52119	-1.99504	1.55644	-1.99504	1.53727
-1.995	1.54815	-1.995	1.52222	-1.995	1.55438	-1.995	1.5383
-1.99496	1.54815	-1.99496	1.52325	-1.99496	1.55438	-1.99496	1.5383
-1.99492	1.54815	-1.99492	1.52428	-1.99492	1.55438	-1.99492	1.5383
-1.99488	1.54815	-1.99488	1.52531	-1.99488	1.55438	-1.99488	1.5383
-1.99484	1.54815	-1.99484	1.52634	-1.99484	1.55438	-1.99484	1.5383
-1.9948	1.54815	-1.9948	1.52737	-1.9948	1.55438	-1.9948	1.5383
-1.99476	1.54815	-1.99476	1.5284	-1.99476	1.55438	-1.99476	1.5383
-1.99472	1.54815	-1.99472	1.52943	-1.99472	1.55438	-1.99472	1.5383
-1.99468	1.54815	-1.99468	1.53046	-1.99468	1.55458	-1.99468	1.53908
-1.99464	1.54815	-1.99464	1.53149	-1.99464	1.55561	-1.99464	1.54319
-1.9946	1.54815	-1.9946	1.53252	-1.9946	1.55664	-1.9946	1.54731
-1.99456	1.54815	-1.99456	1.53354	-1.99456	1.55766	-1.99456	1.55143
-1.99452	1.54815	-1.99452	1.53457	-1.99452	1.55869	-1.99452	1.55554
-1.99448	1.54815	-1.99448	1.5356	-1.99448	1.55972	-1.99448	1.55966
-1.99444	1.54815	-1.99444	1.53663	-1.99444	1.56075	-1.99444	1.56378
-1.9944	1.54815	-1.9944	1.53766	-1.9944	1.56178	-1.9944	1.56789
-1.99436	1.54718	-1.99436	1.5383	-1.99436	1.56127	-1.99436	1.56969
-1.99432	1.54461	-1.99432	1.5383	-1.99432	1.55818	-1.99432	1.56763
-1.99428	1.54204	-1.99428	1.5383	-1.99428	1.55509	-1.99428	1.56558
-1.99424	1.53946	-1.99424	1.5383	-1.99424	1.552	-1.99424	1.56352
-1.9942	1.53689	-1.9942	1.5383	-1.9942	1.54892	-1.9942	1.56146
-1.99416	1.53432	-1.99416	1.5383	-1.99416	1.54583	-1.99416	1.5594
-1.99412	1.53175	-1.99412	1.5383	-1.99412	1.54274	-1.99412	1.55734
-1.99408	1.52917	-1.99408	1.5383	-1.99408	1.53965	-1.99408	1.55528
-1.99404	1.52949	-1.99404	1.53773	-1.99404	1.53888	-1.99404	1.55381
-1.994	1.53207	-1.994	1.5367	-1.994	1.53991	-1.994	1.55278
-1.99396	1.53464	-1.99396	1.53567	-1.99396	1.54094	-1.99396	1.55175
-1.99392	1.53721	-1.99392	1.53464	-1.99392	1.54197	-1.99392	1.55072
-1.99388	1.53979	-1.99388	1.53361	-1.99388	1.543	-1.99388	1.54969
-1.99384	1.54236	-1.99384	1.53258	-1.99384	1.54403	-1.99384	1.54866
-1.9938	1.54493	-1.9938	1.53155	-1.9938	1.54506	-1.9938	1.54763
-1.99376	1.5475	-1.99376	1.53052	-1.99376	1.54609	-1.99376	1.5466
-1.99372	1.54815	-1.99372	1.52949	-1.99372	1.54789	-1.99372	1.54557
-1.99368	1.54815	-1.99368	1.52846	-1.99368	1.54995	-1.99368	1.54454
-1.99364	1.54815	-1.99364	1.52743	-1.99364	1.552	-1.99364	1.54351
-1.9936	1.54815	-1.9936	1.5264	-1.9936	1.55406	-1.9936	1.54248
-1.99356	1.54815	-1.99356	1.52538	-1.99356	1.55612	-1.99356	1.54146
-1.99352	1.54815	-1.99352	1.52435	-1.99352	1.55818	-1.99352	1.54043
-1.99348	1.54815	-1.99348	1.52332	-1.99348	1.56024	-1.99348	1.5394
-1.99344	1.54815	-1.99344	1.52229	-1.99344	1.5623	-1.99344	1.53837
-1.9934	1.54815	-1.9934	1.52029	-1.9934	1.56146	-1.9934	1.53927
-1.99336	1.54815	-1.99336	1.51824	-1.99336	1.56043	-1.99336	1.5403
-1.99332	1.54815	-1.99332	1.51618	-1.99332	1.5594	-1.99332	1.54133
-1.99328	1.54815	-1.99328	1.51412	-1.99328	1.55837	-1.99328	1.54236
-1.99324	1.54815	-1.99324	1.51206	-1.99324	1.55734	-1.99324	1.54339
-1.9932	1.54815	-1.9932	1.51	-1.9932	1.55631	-1.9932	1.54441
-1.99316	1.54815	-1.99316	1.50794	-1.99316	1.55528	-1.99316	1.54544
-1.99312	1.54815	-1.99312	1.50627	-1.99312	1.55438	-1.99312	1.54622
-1.99308	1.54815	-1.99308	1.5073	-1.99308	1.55438	-1.99308	1.54519
-1.99304	1.54815	-1.99304	1.50833	-1.99304	1.55438	-1.99304	1.54416
-1.993	1.54815	-1.993	1.50936	-1.993	1.55438	-1.993	1.54313
-1.99296	1.54815	-1.99296	1.51039	-1.99296	1.55438	-1.99296	1.5421
-1.99292	1.54815	-1.99292	1.51142	-1.99292	1.55438	-1.99292	1.54107
-1.99288	1.54815	-1.99288	1.51245	-1.99288	1.55438	-1.99288	1.54004
-1.99284	1.54815	-1.99284	1.51348	-1.99284	1.55438	-1.99284	1.53901
-1.9928	1.54815	-1.9928	1.51515	-1.9928	1.55438	-1.9928	1.5383
-1.99276	1.54815	-1.99276	1.51824	-1.99276	1.55438	-1.99276	1.5383
-1.99272	1.54815	-1.99272	1.52132	-1.99272	1.55438	-1.99272	1.5383
-1.99268	1.54815	-1.99268	1.52441	-1.99268	1.55438	-1.99268	1.5383
-1.99264	1.54815	-1.99264	1.5275	-1.99264	1.55438	-1.99264	1.5383
-1.9926	1.54815	-1.9926	1.53059	-1.9926	1.55438	-1.9926	1.5383
-1.99256	1.54815	-1.99256	1.53367	-1.99256	1.55438	-1.99256	1.5383
-1.99252	1.54815	-1.99252	1.53676	-1.99252	1.55438	-1.99252	1.5383
-1.99248	1.54815	-1.99248	1.5383	-1.99248	1.5549	-1.99248	1.5383
-1.99244	1.54815	-1.99244	1.5383	-1.99244	1.55593	-1.99244	1.5383
-1.9924	1.54815	-1.9924	1.5383	-1.9924	1.55696	-1.9924	1.5383
-1.99236	1.54815	-1.99236	1.5383	-1.99236	1.55799	-1.99236	1.5383
-1.99232	1.54815	-1.99232	1.5383	-1.99232	1.55902	-1.99232	1.5383
-1.99228	1.54815	-1.99228	1.5383	-1.99228	1.56004	-1.99228	1.5383
-1.99224	1.54815	-1.99224	1.5383	-1.99224	1.56107	-1.99224	1.5383
-1.9922	1.54815	-1.9922	1.5383	-1.9922	1.5621	-1.9922	1.5383
-1.99216	1.54815	-1.99216	1.5376	-1.99216	1.56172	-1.99216	1.5383
-1.99212	1.54815	-1.99212	1.53657	-1.99212	1.56069	-1.99212	1.5383
-1.99208	1.54815	-1.99208	1.53554	-1.99208	1.55966	-1.99208	1.5383
-1.99204	1.54815	-1.99204	1.53451	-1.99204	1.55863	-1.99204	1.5383
-1.992	1.54815	-1.992	1.53348	-1.992	1.5576	-1.992	1.5383
-1.99196	1.54815	-1.99196	1.53245	-1.99196	1.55657	-1.99196	1.5383
-1.99192	1.54815	-1.99192	1.53142	-1.99192	1.55554	-1.99192	1.5383
-1.99188	1.54815	-1.99188	1.53039	-1.99188	1.55451	-1.99188	1.5383
-1.99184	1.54815	-1.99184	1.53026	-1.99184	1.55438	-1.99184	1.5383
-1.9918	1.54815	-1.9918	1.53026	-1.9918	1.55438	-1.9918	1.5383
-1.99176	1.54815	-1.99176	1.53026	-1.99176	1.55438	-1.99176	1.5383
-1.99172	1.54815	-1.99172	1.53026	-1.99172	1.55438	-1.99172	1.5383
-1.99168	1.54815	-1.99168	1.53026	-1.99168	1.55438	-1.99168	1.5383
-1.99164	1.54815	-1.99164	1.53026	-1.99164	1.55438	-1.99164	1.5383
-1.9916	1.54815	-1.9916	1.53026	-1.9916	1.55438	-1.9916	1.5383
-1.99156	1.54815	-1.99156	1.53033	-1.99156	1.55445	-1.99156	1.53837
-1.99152	1.54815	-1.99152	1.53136	-1.99152	1.55548	-1.99152	1.5394
-1.99148	1.54815	-1.99148	1.53239	-1.99148	1.55651	-1.99148	1.54043
-1.99144	1.54815	-1.99144	1.53342	-1.99144	1.55754	-1.99144	1.54146
-1.9914	1.54815	-1.9914	1.53444	-1.9914	1.55857	-1.9914	1.54248
-1.99136	1.54815	-1.99136	1.53547	-1.99136	1.55959	-1.99136	1.54351
-1.99132	1.54815	-1.99132	1.5365	-1.99132	1.56062	-1.99132	1.54454
-1.99128	1.54815	-1.99128	1.53753	-1.99128	1.56165	-1.99128	1.54557
-1.99124	1.54815	-1.99124	1.53779	-1.99124	1.56217	-1.99124	1.54634
-1.9912	1.54815	-1.9912	1.53573	-1.9912	1.56114	-1.9912	1.54634
-1.99116	1.54815	-1.99116	1.53367	-1.99116	1.56011	-1.99116	1.54634
-1.99112	1.54815	-1.99112	1.53161	-1.99112	1.55908	-1.99112	1.54634
-1.99108	1.54815	-1.99108	1.52956	-1.99108	1.55805	-1.99108	1.54634
-1.99104	1.54815	-1.99104	1.5275	-1.99104	1.55702	-1.99104	1.54634
-1.991	1.54815	-1.991	1.52544	-1.991	1.55599	-1.991	1.54634
-1.99096	1.54815	-1.99096	1.52338	-1.99096	1.55496	-1.99096	1.54634
-1.99092	1.54927	-1.99092	1.52267	-1.99092	1.55438	-1.99092	1.54589
-1.99088	1.55185	-1.99088	1.5237	-1.99088	1.55438	-1.99088	1.54486
-1.99084	1.55442	-1.99084	1.52473	-1.99084	1.55438	-1.99084	1.54384
-1.9908	1.55699	-1.9908	1.52576	-1.9908	1.55438	-1.9908	1.54281
-1.99076	1.55956	-1.99076	1.52679	-1.99076	1.55438	-1.99076	1.54178
-1.99072	1.56214	-1.99072	1.52782	-1.99072	1.55438	-1.99072	1.54075
-1.99068	1.56471	-1.99068	1.52885	-1.99068	1.55438	-1.99068	1.53972
-1.99064	1.56728	-1.99064	1.52988	-1.99064	1.55438	-1.99064	1.53869
-1.9906	1.56664	-1.9906	1.53091	-1.9906	1.55438	-1.9906	1.5383
-1.99056	1.56407	-1.99056	1.53194	-1.99056	1.55438	-1.99056	1.5383
-1.99052	1.56149	-1.99052	1.53297	-1.99052	1.55438	-1.99052	1.5383
-1.99048	1.55892	-1.99048	1.53399	-1.99048	1.55438	-1.99048	1.5383
-1.99044	1.55635	-1.99044	1.53502	-1.99044	1.55438	-1.99044	1.5383
-1.9904	1.55378	-1.9904	1.53605	-1.9904	1.55438	-1.9904	1.5383
-1.99036	1.5512	-1.99036	1.53708	-1.99036	1.55438	-1.99036	1.5383
-1.99032	1.54863	-1.99032	1.53811	-1.99032	1.55438	-1.99032	1.5383
-1.99028	1.54815	-1.99028	1.53747	-1.99028	1.55438	-1.99028	1.5383
-1.99024	1.54815	-1.99024	1.53644	-1.99024	1.55438	-1.99024	1.5383
-1.9902	1.54815	-1.9902	1.53541	-1.9902	1.55438	-1.9902	1.5383
-1.99016	1.54815	-1.99016	1.53438	-1.99016	1.55438	-1.99016	1.5383
-1.99012	1.54815	-1.99012	1.53335	-1.99012	1.55438	-1.99012	1.5383
-1.99008	1.54815	-1.99008	1.53232	-1.99008	1.55438	-1.99008	1.5383
-1.99004	1.54815	-1.99004	1.53129	-1.99004	1.55438	-1.99004	1.5383
-1.99	1.54815	-1.99	1.53026	-1.99	1.55438	-1.99	1.5383
-1.98996	1.54815	-1.98996	1.53129	-1.98996	1.55438	-1.98996	1.5383
-1.98992	1.54815	-1.98992	1.53232	-1.98992	1.55438	-1.98992	1.5383
-1.98988	1.54815	-1.98988	1.53335	-1.98988	1.55438	-1.98988	1.5383
-1.98984	1.54815	-1.98984	1.53438	-1.98984	1.55438	-1.98984	1.5383
-1.9898	1.54815	-1.9898	1.53541	-1.9898	1.55438	-1.9898	1.5383
-1.98976	1.54815	-1.98976	1.53644	-1.98976	1.55438	-1.98976	1.5383
-1.98972	1.54815	-1.98972	1.53747	-1.98972	1.55438	-1.98972	1.5383
-1.98968	1.54815	-1.98968	1.53811	-1.98968	1.55438	-1.98968	1.5383
-1.98964	1.54815	-1.98964	1.53708	-1.98964	1.55438	-1.98964	1.5383
-1.9896	1.54815	-1.9896	1.53605	-1.9896	1.55438	-1.9896	1.5383
-1.98956	1.54815	-1.98956	1.53502	-1.98956	1.55438	-1.98956	1.5383
-1.98952	1.54815	-1.98952	1.53399	-1.98952	1.55438	-1.98952	1.5383
-1.98948	1.54815	-1.98948	1.53297	-1.98948	1.55438	-1.98948	1.5383
-1.98944	1.54815	-1.98944	1.53194	-1.98944	1.55438	-1.98944	1.5383
-1.9894	1.54815	-1.9894	1.53091	-1.9894	1.55438	-1.9894	1.5383
-1.98936	1.54815	-1.98936	1.53026	-1.98936	1.55477	-1.98936	1.53869
-1.98932	1.54815	-1.98932	1.53026	-1.98932	1.5558	-1.98932	1.53972
-1.98928	1.54815	-1.98928	1.53026	-1.98928	1.55683	-1.98928	1.54075
-1.98924	1.54815	-1.98924	1.53026	-1.98924	1.55786	-1.98924	1.54178
-1.9892	1.54815	-1.9892	1.53026	-1.9892	1.55889	-1.9892	1.54281
-1.98916	1.54815	-1.98916	1.53026	-1.98916	1.55992	-1.98916	1.54384
-1.98912	1.54815	-1.98912	1.53026	-1.98912	1.56095	-1.98912	1.54486
-1.98908	1.54815	-1.98908	1.53026	-1.98908	1.56197	-1.98908	1.54589
-1.98904	1.54815	-1.98904	1.53026	-1.98904	1.56242	-1.98904	1.54634
-1.989	1.54815	-1.989	1.53026	-1.989	1.56242	-1.989	1.54634
-1.98896	1.54815	-1.98896	1.53026	-1.98896	1.56242	-1.98896	1.54634
-1.98892	1.54815	-1.98892	1.53026	-1.98892	1.56242	-1.98892	1.54634
-1.98888	1.54815	-1.98888	1.53026	-1.98888	1.56242	-1.98888	1.54634
-1.98884	1.54815	-1.98884	1.53026	-1.98884	1.56242	-1.98884	1.54634
-1.9888	1.54815	-1.9888	1.53026	-1.9888	1.56242	-1.9888	1.54634
-1.98876	1.54815	-1.98876	1.53026	-1.98876	1.56242	-1.98876	1.54634
-1.98872	1.54815	-1.98872	1.52949	-1.98872	1.56397	-1.98872	1.54634
-1.98868	1.54815	-1.98868	1.52846	-1.98868	1.56603	-1.98868	1.54634
-1.98864	1.54815	-1.98864	1.52743	-1.98864	1.56808	-1.98864	1.54634
-1.9886	1.54815	-1.9886	1.5264	-1.9886	1.57014	-1.9886	1.54634
-1.98856	1.54815	-1.98856	1.52538	-1.98856	1.5722	-1.98856	1.54634
-1.98852	1.54815	-1.98852	1.52435	-1.98852	1.57426	-1.98852	1.54634
-1.98848	1.54815	-1.98848	1.52332	-1.98848	1.57632	-1.98848	1.54634
-1.98844	1.54815	-1.98844	1.52229	-1.98844	1.57838	-1.98844	1.54634
-1.9884	1.54815	-1.9884	1.52222	-1.9884	1.57658	-1.9884	1.54538
-1.98836	1.54815	-1.98836	1.52222	-1.98836	1.57452	-1.98836	1.54435
-1.98832	1.54815	-1.98832	1.52222	-1.98832	1.57246	-1.98832	1.54332
-1.98828	1.54815	-1.98828	1.52222	-1.98828	1.5704	-1.98828	1.54229
-1.98824	1.54815	-1.98824	1.52222	-1.98824	1.56834	-1.98824	1.54126
-1.9882	1.54815	-1.9882	1.52222	-1.9882	1.56628	-1.9882	1.54023
-1.98816	1.54815	-1.98816	1.52222	-1.98816	1.56423	-1.98816	1.5392
-1.98812	1.54815	-1.98812	1.5221	-1.98812	1.5623	-1.98812	1.53843
-1.98808	1.54815	-1.98808	1.52107	-1.98808	1.56127	-1.98808	1.53946
-1.98804	1.54815	-1.98804	1.52004	-1.98804	1.56024	-1.98804	1.54049
-1.988	1.54815	-1.988	1.51901	-1.988	1.55921	-1.988	1.54152
-1.98796	1.54815	-1.98796	1.51798	-1.98796	1.55818	-1.98796	1.54255
-1.98792	1.54815	-1.98792	1.51695	-1.98792	1.55715	-1.98792	1.54358
-1.98788	1.54815	-1.98788	1.51592	-1.98788	1.55612	-1.98788	1.54461
-1.98784	1.54815	-1.98784	1.51489	-1.98784	1.55509	-1.98784	1.54564
-1.9878	1.54895	-1.9878	1.51515	-1.9878	1.55471	-1.9878	1.54602
-1.98776	1.55152	-1.98776	1.51824	-1.98776	1.55574	-1.98776	1.54499
-1.98772	1.5541	-1.98772	1.52132	-1.98772	1.55676	-1.98772	1.54396
-1.98768	1.55667	-1.98768	1.52441	-1.98768	1.55779	-1.98768	1.54294
-1.98764	1.55924	-1.98764	1.5275	-1.98764	1.55882	-1.98764	1.54191
-1.9876	1.56182	-1.9876	1.53059	-1.9876	1.55985	-1.9876	1.54088
-1.98756	1.56439	-1.98756	1.53367	-1.98756	1.56088	-1.98756	1.53985
-1.98752	1.56696	-1.98752	1.53676	-1.98752	1.56191	-1.98752	1.53882
-1.98748	1.56696	-1.98748	1.53727	-1.98748	1.56191	-1.98748	1.53779
-1.98744	1.56439	-1.98744	1.53522	-1.98744	1.56088	-1.98744	1.53676
-1.9874	1.56182	-1.9874	1.53316	-1.9874	1.55985	-1.9874	1.53573
-1.98736	1.55924	-1.98736	1.5311	-1.98736	1.55882	-1.98736	1.5347
-1.98732	1.55667	-1.98732	1.52904	-1.98732	1.55779	-1.98732	1.53367
-1.98728	1.5541	-1.98728	1.52698	-1.98728	1.55676	-1.98728	1.53264
-1.98724	1.55152	-1.98724	1.52493	-1.98724	1.55574	-1.98724	1.53161
-1.9872	1.54895	-1.9872	1.52287	-1.9872	1.55471	-1.9872	1.53059
-1.98716	1.54815	-1.98716	1.52222	-1.98716	1.55509	-1.98716	1.53168
-1.98712	1.54815	-1.98712	1.52222	-1.98712	1.55612	-1.98712	1.53374
-1.98708	1.54815	-1.98708	1.52222	-1.98708	1.55715	-1.98708	1.5358
-1.98704	1.54815	-1.98704	1.52222	-1.98704	1.55818	-1.98704	1.53785
-1.987	1.54815	-1.987	1.52222	-1.987	1.55921	-1.987	1.53991
-1.98696	1.54815	-1.98696	1.52222	-1.98696	1.56024	-1.98696	1.54197
-1.98692	1.54815	-1.98692	1.52222	-1.98692	1.56127	-1.98692	1.54403
-1.98688	1.54815	-1.98688	1.52222	-1.98688	1.5623	-1.98688	1.54609
-1.98684	1.54815	-1.98684	1.52312	-1.98684	1.56062	-1.98684	1.54454
-1.9868	1.54815	-1.9868	1.52415	-1.9868	1.55857	-1.9868	1.54248
-1.98676	1.54815	-1.98676	1.52518	-1.98676	1.55651	-1.98676	1.54043
-1.98672	1.54815	-1.98672	1.52621	-1.98672	1.55445	-1.98672	1.53837
-1.98668	1.54815	-1.98668	1.52724	-1.98668	1.55239	-1.98668	1.53631
-1.98664	1.54815	-1.98664	1.52827	-1.98664	1.55033	-1.98664	1.53425
-1.9866	1.54815	-1.9866	1.5293	-1.9866	1.54827	-1.9866	1.53219
-1.98656	1.54815	-1.98656	1.53033	-1.98656	1.54647	-1.98656	1.53033
-1.98652	1.54815	-1.98652	1.53136	-1.98652	1.54853	-1.98652	1.53136
-1.98648	1.54815	-1.98648	1.53239	-1.98648	1.55059	-1.98648	1.53239
-1.98644	1.54815	-1.98644	1.53342	-1.98644	1.55265	-1.98644	1.53342
-1.9864	1.54815	-1.9864	1.53444	-1.9864	1.55471	-1.9864	1.53444
-1.98636	1.54815	-1.98636	1.53547	-1.98636	1.55676	-1.98636	1.53547
-1.98632	1.54815	-1.98632	1.5365	-1.98632	1.55882	-1.98632	1.5365
-1.98628	1.54815	-1.98628	1.53753	-1.98628	1.56088	-1.98628	1.53753
-1.98624	1.54815	-1.98624	1.53882	-1.98624	1.56242	-1.98624	1.5383
-1.9862	1.54815	-1.9862	1.54088	-1.9862	1.56242	-1.9862	1.5383
-1.98616	1.54815	-1.98616	1.54294	-1.98616	1.56242	-1.98616	1.5383
-1.98612	1.54815	-1.98612	1.54499	-1.98612	1.56242	-1.98612	1.5383
-1.98608	1.54815	-1.98608	1.54705	-1.98608	1.56242	-1.98608	1.5383
-1.98604	1.54815	-1.98604	1.54911	-1.98604	1.56242	-1.98604	1.5383
-1.986	1.54815	-1.986	1.55117	-1.986	1.56242	-1.986	1.5383
-1.98596	1.54815	-1.98596	1.55323	-1.98596	1.56242	-1.98596	1.5383
-1.98592	1.54815	-1.98592	1.55393	-1.98592	1.56152	-1.98592	1.53785
-1.98588	1.54815	-1.98588	1.55291	-1.98588	1.55947	-1.98588	1.53682
-1.98584	1.54815	-1.98584	1.55188	-1.98584	1.55741	-1.98584	1.5358
-1.9858	1.54815	-1.9858	1.55085	-1.9858	1.55535	-1.9858	1.53477
-1.98576	1.54815	-1.98576	1.54982	-1.98576	1.55329	-1.98576	1.53374
-1.98572	1.54815	-1.98572	1.54879	-1.98572	1.55123	-1.98572	1.53271
-1.98568	1.54815	-1.98568	1.54776	-1.98568	1.54917	-1.98568	1.53168
-1.98564	1.54815	-1.98564	1.54673	-1.98564	1.54712	-1.98564	1.53065
-1.9856	1.54815	-1.9856	1.5457	-1.9856	1.54634	-1.9856	1.53091
-1.98556	1.54815	-1.98556	1.54467	-1.98556	1.54634	-1.98556	1.53194
-1.98552	1.54815	-1.98552	1.54364	-1.98552	1.54634	-1.98552	1.53297
-1.98548	1.54815	-1.98548	1.54261	-1.98548	1.54634	-1.98548	1.53399
-1.98544	1.54815	-1.98544	1.54158	-1.98544	1.54634	-1.98544	1.53502
-1.9854	1.54815	-1.9854	1.54056	-1.9854	1.54634	-1.9854	1.53605
-1.98536	1.54815	-1.98536	1.53953	-1.98536	1.54634	-1.98536	1.53708
-1.98532	1.54815	-1.98532	1.5385	-1.98532	1.54634	-1.98532	1.53811
-1.98528	1.54815	-1.98528	1.5383	-1.98528	1.54718	-1.98528	1.5383
-1.98524	1.54815	-1.98524	1.5383	-1.98524	1.54821	-1.98524	1.5383
-1.9852	1.54815	-1.9852	1.5383	-1.9852	1.54924	-1.9852	1.5383
-1.98516	1.54815	-1.98516	1.5383	-1.98516	1.55027	-1.98516	1.5383
-1.98512	1.54815	-1.98512	1.5383	-1.98512	1.5513	-1.98512	1.5383
-1.98508	1.54815	-1.98508	1.5383	-1.98508	1.55233	-1.98508	1.5383
-1.98504	1.54815	-1.98504	1.5383	-1.98504	1.55336	-1.98504	1.5383
-1.985	1.54815	-1.985	1.5383	-1.985	1.55438	-1.985	1.5383
-1.98496	1.55072	-1.98496	1.5383	-1.98496	1.55541	-1.98496	1.5383
-1.98492	1.55329	-1.98492	1.5383	-1.98492	1.55644	-1.98492	1.5383
-1.98488	1.55587	-1.98488	1.5383	-1.98488	1.55747	-1.98488	1.5383
-1.98484	1.55844	-1.98484	1.5383	-1.98484	1.5585	-1.98484	1.5383
-1.9848	1.56101	-1.9848	1.5383	-1.9848	1.55953	-1.9848	1.5383
-1.98476	1.56358	-1.98476	1.5383	-1.98476	1.56056	-1.98476	1.5383
-1.98472	1.56616	-1.98472	1.5383	-1.98472	1.56159	-1.98472	1.5383
-1.98468	1.56728	-1.98468	1.5383	-1.98468	1.56204	-1.98468	1.5383
-1.98464	1.56214	-1.98464	1.5383	-1.98464	1.55998	-1.98464	1.5383
-1.9846	1.55699	-1.9846	1.5383	-1.9846	1.55792	-1.9846	1.5383
-1.98456	1.55185	-1.98456	1.5383	-1.98456	1.55586	-1.98456	1.5383
-1.98452	1.5467	-1.98452	1.5383	-1.98452	1.55381	-1.98452	1.5383
-1.98448	1.54155	-1.98448	1.5383	-1.98448	1.55175	-1.98448	1.5383
-1.98444	1.53641	-1.98444	1.5383	-1.98444	1.54969	-1.98444	1.5383
-1.9844	1.53126	-1.9844	1.5383	-1.9844	1.54763	-1.9844	1.5383
-1.98436	1.52998	-1.98436	1.53792	-1.98436	1.54673	-1.98436	1.53869
-1.98432	1.53512	-1.98432	1.53689	-1.98432	1.54776	-1.98432	1.53972
-1.98428	1.54027	-1.98428	1.53586	-1.98428	1.54879	-1.98428	1.54075
-1.98424	1.54541	-1.98424	1.53483	-1.98424	1.54982	-1.98424	1.54178
-1.9842	1.55056	-1.9842	1.5338	-1.9842	1.55085	-1.9842	1.54281
-1.98416	1.5557	-1.98416	1.53277	-1.98416	1.55188	-1.98416	1.54384
-1.98412	1.56085	-1.98412	1.53174	-1.98412	1.55291	-1.98412	1.54486
-1.98408	1.566	-1.98408	1.53071	-1.98408	1.55393	-1.98408	1.54589
-1.98404	1.5668	-1.98404	1.53026	-1.98404	1.55381	-1.98404	1.54519
-1.984	1.56423	-1.984	1.53026	-1.984	1.55278	-1.984	1.54313
-1.98396	1.56165	-1.98396	1.53026	-1.98396	1.55175	-1.98396	1.54107
-1.98392	1.55908	-1.98392	1.53026	-1.98392	1.55072	-1.98392	1.53901
-1.98388	1.55651	-1.98388	1.53026	-1.98388	1.54969	-1.98388	1.53695
-1.98384	1.55394	-1.98384	1.53026	-1.98384	1.54866	-1.98384	1.5349
-1.9838	1.55136	-1.9838	1.53026	-1.9838	1.54763	-1.9838	1.53284
-1.98376	1.54879	-1.98376	1.53026	-1.98376	1.5466	-1.98376	1.53078
-1.98372	1.54622	-1.98372	1.53104	-1.98372	1.54866	-1.98372	1.52872
-1.98368	1.54364	-1.98368	1.53206	-1.98368	1.55175	-1.98368	1.52666
-1.98364	1.54107	-1.98364	1.53309	-1.98364	1.55483	-1.98364	1.5246
-1.9836	1.5385	-1.9836	1.53412	-1.9836	1.55792	-1.9836	1.52255
-1.98356	1.53593	-1.98356	1.53515	-1.98356	1.56101	-1.98356	1.52049
-1.98352	1.53335	-1.98352	1.53618	-1.98352	1.5641	-1.98352	1.51843
-1.98348	1.53078	-1.98348	1.53721	-1.98348	1.56718	-1.98348	1.51637
-1.98344	1.52821	-1.98344	1.53824	-1.98344	1.57027	-1.98344	1.51431
-1.9834	1.53046	-1.9834	1.53734	-1.9834	1.56661	-1.9834	1.51611
-1.98336	1.53303	-1.98336	1.53631	-1.98336	1.56249	-1.98336	1.51817
-1.98332	1.5356	-1.98332	1.53528	-1.98332	1.55837	-1.98332	1.52023
-1.98328	1.53818	-1.98328	1.53425	-1.98328	1.55426	-1.98328	1.52229
-1.98324	1.54075	-1.98324	1.53322	-1.98324	1.55014	-1.98324	1.52435
-1.9832	1.54332	-1.9832	1.53219	-1.9832	1.54602	-1.9832	1.5264
-1.98316	1.5459	-1.98316	1.53116	-1.98316	1.54191	-1.98316	1.52846
-1.98312	1.54783	-1.98312	1.53039	-1.98312	1.53843	-1.98312	1.53065
-1.98308	1.54525	-1.98308	1.53142	-1.98308	1.53946	-1.98308	1.53374
-1.98304	1.54268	-1.98304	1.53245	-1.98304	1.54049	-1.98304	1.53682
-1.983	1.54011	-1.983	1.53348	-1.983	1.54152	-1.983	1.53991
-1.98296	1.53753	-1.98296	1.53451	-1.98296	1.54255	-1.98296	1.543
-1.98292	1.53496	-1.98292	1.53554	-1.98292	1.54358	-1.98292	1.54609
-1.98288	1.53239	-1.98288	1.53657	-1.98288	1.54461	-1.98288	1.54917
-1.98284	1.52982	-1.98284	1.5376	-1.98284	1.54564	-1.98284	1.55226
-1.9828	1.52885	-1.9828	1.53798	-1.9828	1.54667	-1.9828	1.55374
-1.98276	1.53142	-1.98276	1.53695	-1.98276	1.5477	-1.98276	1.55168
-1.98272	1.534	-1.98272	1.53592	-1.98272	1.54872	-1.98272	1.54962
-1.98268	1.53657	-1.98268	1.5349	-1.98268	1.54975	-1.98268	1.54757
-1.98264	1.53914	-1.98264	1.53387	-1.98264	1.55078	-1.98264	1.54551
-1.9826	1.54171	-1.9826	1.53284	-1.9826	1.55181	-1.9826	1.54345
-1.98256	1.54429	-1.98256	1.53181	-1.98256	1.55284	-1.98256	1.54139
-1.98252	1.54686	-1.98252	1.53078	-1.98252	1.55387	-1.98252	1.53933
-1.98248	1.54815	-1.98248	1.53078	-1.98248	1.55336	-1.98248	1.53779
-1.98244	1.54815	-1.98244	1.53181	-1.98244	1.5513	-1.98244	1.53676
-1.9824	1.54815	-1.9824	1.53284	-1.9824	1.54924	-1.9824	1.53573
-1.98236	1.54815	-1.98236	1.53387	-1.98236	1.54718	-1.98236	1.5347
-1.98232	1.54815	-1.98232	1.5349	-1.98232	1.54512	-1.98232	1.53367
-1.98228	1.54815	-1.98228	1.53592	-1.98228	1.54306	-1.98228	1.53264
-1.98224	1.54815	-1.98224	1.53695	-1.98224	1.54101	-1.98224	1.53161
-1.9822	1.54815	-1.9822	1.53798	-1.9822	1.53895	-1.9822	1.53059
-1.98216	1.54815	-1.98216	1.5376	-1.98216	1.53901	-1.98216	1.53097
-1.98212	1.54815	-1.98212	1.53657	-1.98212	1.54004	-1.98212	1.532
-1.98208	1.54815	-1.98208	1.53554	-1.98208	1.54107	-1.98208	1.53303
-1.98204	1.54815	-1.98204	1.53451	-1.98204	1.5421	-1.98204	1.53406
-1.982	1.54815	-1.982	1.53348	-1.982	1.54313	-1.982	1.53509
-1.98196	1.54815	-1.98196	1.53245	-1.98196	1.54416	-1.98196	1.53612
-1.98192	1.54815	-1.98192	1.53142	-1.98192	1.54519	-1.98192	1.53715
-1.98188	1.54815	-1.98188	1.53039	-1.98188	1.54622	-1.98188	1.53818
-1.98184	1.5459	-1.98184	1.53026	-1.98184	1.54724	-1.98184	1.5383
-1.9818	1.54332	-1.9818	1.53026	-1.9818	1.54827	-1.9818	1.5383
-1.98176	1.54075	-1.98176	1.53026	-1.98176	1.5493	-1.98176	1.5383
-1.98172	1.53818	-1.98172	1.53026	-1.98172	1.55033	-1.98172	1.5383
-1.98168	1.5356	-1.98168	1.53026	-1.98168	1.55136	-1.98168	1.5383
-1.98164	1.53303	-1.98164	1.53026	-1.98164	1.55239	-1.98164	1.5383
-1.9816	1.53046	-1.9816	1.53026	-1.9816	1.55342	-1.9816	1.5383
-1.98156	1.52821	-1.98156	1.53026	-1.98156	1.55438	-1.98156	1.53818
-1.98152	1.53078	-1.98152	1.53026	-1.98152	1.55438	-1.98152	1.53612
-1.98148	1.53335	-1.98148	1.53026	-1.98148	1.55438	-1.98148	1.53406
-1.98144	1.53593	-1.98144	1.53026	-1.98144	1.55438	-1.98144	1.532
-1.9814	1.5385	-1.9814	1.53026	-1.9814	1.55438	-1.9814	1.52994
-1.98136	1.54107	-1.98136	1.53026	-1.98136	1.55438	-1.98136	1.52788
-1.98132	1.54364	-1.98132	1.53026	-1.98132	1.55438	-1.98132	1.52583
-1.98128	1.54622	-1.98128	1.53026	-1.98128	1.55438	-1.98128	1.52377
-1.98124	1.54815	-1.98124	1.53078	-1.98124	1.55413	-1.98124	1.52274
-1.9812	1.54815	-1.9812	1.53284	-1.9812	1.5531	-1.9812	1.5248
-1.98116	1.54815	-1.98116	1.5349	-1.98116	1.55207	-1.98116	1.52685
-1.98112	1.54815	-1.98112	1.53695	-1.98112	1.55104	-1.98112	1.52891
-1.98108	1.54815	-1.98108	1.53901	-1.98108	1.55001	-1.98108	1.53097
-1.98104	1.54815	-1.98104	1.54107	-1.98104	1.54898	-1.98104	1.53303
-1.981	1.54815	-1.981	1.54313	-1.981	1.54795	-1.981	1.53509
-1.98096	1.54815	-1.98096	1.54519	-1.98096	1.54692	-1.98096	1.53715
-1.98092	1.54815	-1.98092	1.54544	-1.98092	1.54634	-1.98092	1.5383
-1.98088	1.54815	-1.98088	1.54339	-1.98088	1.54634	-1.98088	1.5383
-1.98084	1.54815	-1.98084	1.54133	-1.98084	1.54634	-1.98084	1.5383
-1.9808	1.54815	-1.9808	1.53927	-1.9808	1.54634	-1.9808	1.5383
-1.98076	1.54815	-1.98076	1.53721	-1.98076	1.54634	-1.98076	1.5383
-1.98072	1.54815	-1.98072	1.53515	-1.98072	1.54634	-1.98072	1.5383
-1.98068	1.54815	-1.98068	1.53309	-1.98068	1.54634	-1.98068	1.5383
-1.98064	1.54815	-1.98064	1.53104	-1.98064	1.54634	-1.98064	1.5383
-1.9806	1.54654	-1.9806	1.53091	-1.9806	1.54699	-1.9806	1.53702
-1.98056	1.54397	-1.98056	1.53194	-1.98056	1.54802	-1.98056	1.53496
-1.98052	1.54139	-1.98052	1.53297	-1.98052	1.54905	-1.98052	1.5329
-1.98048	1.53882	-1.98048	1.53399	-1.98048	1.55007	-1.98048	1.53084
-1.98044	1.53625	-1.98044	1.53502	-1.98044	1.5511	-1.98044	1.52878
-1.9804	1.53367	-1.9804	1.53605	-1.9804	1.55213	-1.9804	1.52673
-1.98036	1.5311	-1.98036	1.53708	-1.98036	1.55316	-1.98036	1.52467
-1.98032	1.52853	-1.98032	1.53811	-1.98032	1.55419	-1.98032	1.52261
-1.98028	1.53014	-1.98028	1.53747	-1.98028	1.55438	-1.98028	1.52306
-1.98024	1.53271	-1.98024	1.53644	-1.98024	1.55438	-1.98024	1.52409
-1.9802	1.53528	-1.9802	1.53541	-1.9802	1.55438	-1.9802	1.52512
-1.98016	1.53786	-1.98016	1.53438	-1.98016	1.55438	-1.98016	1.52615
-1.98012	1.54043	-1.98012	1.53335	-1.98012	1.55438	-1.98012	1.52718
-1.98008	1.543	-1.98008	1.53232	-1.98008	1.55438	-1.98008	1.52821
-1.98004	1.54557	-1.98004	1.53129	-1.98004	1.55438	-1.98004	1.52923
-1.98	1.54815	-1.98	1.53026	-1.98	1.55438	-1.98	1.53026
-1.97996	1.54815	-1.97996	1.53026	-1.97996	1.55336	-1.97996	1.53026
-1.97992	1.54815	-1.97992	1.53026	-1.97992	1.55233	-1.97992	1.53026
-1.97988	1.54815	-1.97988	1.53026	-1.97988	1.5513	-1.97988	1.53026
-1.97984	1.54815	-1.97984	1.53026	-1.97984	1.55027	-1.97984	1.53026
-1.9798	1.54815	-1.9798	1.53026	-1.9798	1.54924	-1.9798	1.53026
-1.97976	1.54815	-1.97976	1.53026	-1.97976	1.54821	-1.97976	1.53026
-1.97972	1.54815	-1.97972	1.53026	-1.97972	1.54718	-1.97972	1.53026
-1.97968	1.54815	-1.97968	1.53026	-1.97968	1.54654	-1.97968	1.53007
-1.97964	1.54815	-1.97964	1.53026	-1.97964	1.54757	-1.97964	1.52904
-1.9796	1.54815	-1.9796	1.53026	-1.9796	1.5486	-1.9796	1.52801
-1.97956	1.54815	-1.97956	1.53026	-1.97956	1.54962	-1.97956	1.52698
-1.97952	1.54815	-1.97952	1.53026	-1.97952	1.55065	-1.97952	1.52595
-1.97948	1.54815	-1.97948	1.53026	-1.97948	1.55168	-1.97948	1.52493
-1.97944	1.54815	-1.97944	1.53026	-1.97944	1.55271	-1.97944	1.5239
-1.9794	1.54815	-1.9794	1.53026	-1.9794	1.55374	-1.9794	1.52287
-1.97936	1.54815	-1.97936	1.52988	-1.97936	1.55477	-1.97936	1.52222
-1.97932	1.54815	-1.97932	1.52885	-1.97932	1.5558	-1.97932	1.52222
-1.97928	1.54815	-1.97928	1.52782	-1.97928	1.55683	-1.97928	1.52222
-1.97924	1.54815	-1.97924	1.52679	-1.97924	1.55786	-1.97924	1.52222
-1.9792	1.54815	-1.9792	1.52576	-1.9792	1.55889	-1.9792	1.52222
-1.97916	1.54815	-1.97916	1.52473	-1.97916	1.55992	-1.97916	1.52222
-1.97912	1.54815	-1.97912	1.5237	-1.97912	1.56095	-1.97912	1.52222
-1.97908	1.54815	-1.97908	1.52267	-1.97908	1.56197	-1.97908	1.52222
-1.97904	1.5467	-1.97904	1.52222	-1.97904	1.56358	-1.97904	1.5228
-1.979	1.54413	-1.979	1.52222	-1.979	1.56564	-1.979	1.52383
-1.97896	1.54155	-1.97896	1.52222	-1.97896	1.5677	-1.97896	1.52486
-1.97892	1.53898	-1.97892	1.52222	-1.97892	1.56976	-1.97892	1.52589
-1.97888	1.53641	-1.97888	1.52222	-1.97888	1.57182	-1.97888	1.52692
-1.97884	1.53384	-1.97884	1.52222	-1.97884	1.57387	-1.97884	1.52795
-1.9788	1.53126	-1.9788	1.52222	-1.9788	1.57593	-1.9788	1.52898
-1.97876	1.52869	-1.97876	1.52222	-1.97876	1.57799	-1.97876	1.53001
-1.97872	1.52805	-1.97872	1.523	-1.97872	1.57773	-1.97872	1.53026
-1.97868	1.52805	-1.97868	1.52402	-1.97868	1.5767	-1.97868	1.53026
-1.97864	1.52805	-1.97864	1.52505	-1.97864	1.57567	-1.97864	1.53026
-1.9786	1.52805	-1.9786	1.52608	-1.9786	1.57465	-1.9786	1.53026
-1.97856	1.52805	-1.97856	1.52711	-1.97856	1.57362	-1.97856	1.53026
-1.97852	1.52805	-1.97852	1.52814	-1.97852	1.57259	-1.97852	1.53026
-1.97848	1.52805	-1.97848	1.52917	-1.97848	1.57156	-1.97848	1.53026
-1.97844	1.52805	-1.97844	1.5302	-1.97844	1.57053	-1.97844	1.53026
-1.9784	1.53046	-1.9784	1.53123	-1.9784	1.5695	-1.9784	1.5293
-1.97836	1.53303	-1.97836	1.53226	-1.97836	1.56847	-1.97836	1.52827
-1.97832	1.5356	-1.97832	1.53329	-1.97832	1.56744	-1.97832	1.52724
-1.97828	1.53818	-1.97828	1.53432	-1.97828	1.56641	-1.97828	1.52621
-1.97824	1.54075	-1.97824	1.53535	-1.97824	1.56538	-1.97824	1.52518
-1.9782	1.54332	-1.9782	1.53637	-1.9782	1.56435	-1.9782	1.52415
-1.97816	1.5459	-1.97816	1.5374	-1.97816	1.56333	-1.97816	1.52312
-1.97812	1.54783	-1.97812	1.5383	-1.97812	1.56268	-1.97812	1.52222
-1.97808	1.54525	-1.97808	1.5383	-1.97808	1.56474	-1.97808	1.52222
-1.97804	1.54268	-1.97804	1.5383	-1.97804	1.5668	-1.97804	1.52222
-1.978	1.54011	-1.978	1.5383	-1.978	1.56886	-1.978	1.52222
-1.97796	1.53753	-1.97796	1.5383	-1.97796	1.57092	-1.97796	1.52222
-1.97792	1.53496	-1.97792	1.5383	-1.97792	1.57297	-1.97792	1.52222
-1.97788	1.53239	-1.97788	1.5383	-1.97788	1.57503	-1.97788	1.52222
-1.97784	1.52982	-1.97784	1.5383	-1.97784	1.57709	-1.97784	1.52222
-1.9778	1.52885	-1.9778	1.5383	-1.9778	1.57754	-1.9778	1.52255
-1.97776	1.53142	-1.97776	1.5383	-1.97776	1.57445	-1.97776	1.52357
-1.97772	1.534	-1.97772	1.5383	-1.97772	1.57137	-1.97772	1.5246
-1.97768	1.53657	-1.97768	1.5383	-1.97768	1.56828	-1.97768	1.52563
-1.97764	1.53914	-1.97764	1.5383	-1.97764	1.56519	-1.97764	1.52666
-1.9776	1.54171	-1.9776	1.5383	-1.9776	1.5621	-1.9776	1.52769
-1.97756	1.54429	-1.97756	1.5383	-1.97756	1.55902	-1.97756	1.52872
-1.97752	1.54686	-1.97752	1.5383	-1.97752	1.55593	-1.97752	1.52975
-1.97748	1.54686	-1.97748	1.53727	-1.97748	1.55438	-1.97748	1.53078
-1.97744	1.54429	-1.97744	1.53522	-1.97744	1.55438	-1.97744	1.53181
-1.9774	1.54171	-1.9774	1.53316	-1.9774	1.55438	-1.9774	1.53284
-1.97736	1.53914	-1.97736	1.5311	-1.97736	1.55438	-1.97736	1.53387
-1.97732	1.53657	-1.97732	1.52904	-1.97732	1.55438	-1.97732	1.5349
-1.97728	1.534	-1.97728	1.52698	-1.97728	1.55438	-1.97728	1.53592
-1.97724	1.53142	-1.97724	1.52493	-1.97724	1.55438	-1.97724	1.53695
-1.9772	1.52885	-1.9772	1.52287	-1.9772	1.55438	-1.9772	1.53798
-1.97716	1.52982	-1.97716	1.52293	-1.97716	1.55438	-1.97716	1.5376
-1.97712	1.53239	-1.97712	1.52396	-1.97712	1.55438	-1.97712	1.53657
-1.97708	1.53496	-1.97708	1.52499	-1.97708	1.55438	-1.97708	1.53554
-1.97704	1.53753	-1.97704	1.52602	-1.97704	1.55438	-1.97704	1.53451
-1.977	1.54011	-1.977	1.52705	-1.977	1.55438	-1.977	1.53348
-1.97696	1.54268	-1.97696	1.52808	-1.97696	1.55438	-1.97696	1.53245
-1.97692	1.54525	-1.97692	1.52911	-1.97692	1.55438	-1.97692	1.53142
-1.97688	1.54783	-1.97688	1.53014	-1.97688	1.55438	-1.97688	1.53039
-1.97684	1.54815	-1.97684	1.52936	-1.97684	1.55438	-1.97684	1.53116
-1.9768	1.54815	-1.9768	1.52833	-1.9768	1.55438	-1.9768	1.53219
-1.97676	1.54815	-1.97676	1.52731	-1.97676	1.55438	-1.97676	1.53322
-1.97672	1.54815	-1.97672	1.52628	-1.97672	1.55438	-1.97672	1.53425
-1.97668	1.54815	-1.97668	1.52525	-1.97668	1.55438	-1.97668	1.53528
-1.97664	1.54815	-1.97664	1.52422	-1.97664	1.55438	-1.97664	1.53631
-1.9766	1.54815	-1.9766	1.52319	-1.9766	1.55438	-1.9766	1.53734
-1.97656	1.54815	-1.97656	1.52222	-1.97656	1.55432	-1.97656	1.5383
-1.97652	1.54815	-1.97652	1.52222	-1.97652	1.55329	-1.97652	1.5383
-1.97648	1.54815	-1.97648	1.52222	-1.97648	1.55226	-1.97648	1.5383
-1.97644	1.54815	-1.97644	1.52222	-1.97644	1.55123	-1.97644	1.5383
-1.9764	1.54815	-1.9764	1.52222	-1.9764	1.5502	-1.9764	1.5383
-1.97636	1.54815	-1.97636	1.52222	-1.97636	1.54917	-1.97636	1.5383
-1.97632	1.54815	-1.97632	1.52222	-1.97632	1.54815	-1.97632	1.5383
-1.97628	1.54815	-1.97628	1.52222	-1.97628	1.54712	-1.97628	1.5383
-1.97624	1.54815	-1.97624	1.52248	-1.97624	1.5466	-1.97624	1.5383
-1.9762	1.54815	-1.9762	1.52351	-1.9762	1.54763	-1.9762	1.5383
-1.97616	1.54815	-1.97616	1.52454	-1.97616	1.54866	-1.97616	1.5383
-1.97612	1.54815	-1.97612	1.52557	-1.97612	1.54969	-1.97612	1.5383
-1.97608	1.54815	-1.97608	1.5266	-1.97608	1.55072	-1.97608	1.5383
-1.97604	1.54815	-1.97604	1.52763	-1.97604	1.55175	-1.97604	1.5383
-1.976	1.54815	-1.976	1.52866	-1.976	1.55278	-1.976	1.5383
-1.97596	1.54815	-1.97596	1.52968	-1.97596	1.55381	-1.97596	1.5383
-1.97592	1.54815	-1.97592	1.52981	-1.97592	1.55438	-1.97592	1.53875
-1.97588	1.54815	-1.97588	1.52878	-1.97588	1.55438	-1.97588	1.53978
-1.97584	1.54815	-1.97584	1.52776	-1.97584	1.55438	-1.97584	1.54081
-1.9758	1.54815	-1.9758	1.52673	-1.9758	1.55438	-1.9758	1.54184
-1.97576	1.54815	-1.97576	1.5257	-1.97576	1.55438	-1.97576	1.54287
-1.97572	1.54815	-1.97572	1.52467	-1.97572	1.55438	-1.97572	1.5439
-1.97568	1.54815	-1.97568	1.52364	-1.97568	1.55438	-1.97568	1.54493
-1.97564	1.54815	-1.97564	1.52261	-1.97564	1.55438	-1.97564	1.54596
-1.9756	1.54815	-1.9756	1.52287	-1.9756	1.55438	-1.9756	1.54699
-1.97556	1.54815	-1.97556	1.5239	-1.97556	1.55438	-1.97556	1.54802
-1.97552	1.54815	-1.97552	1.52493	-1.97552	1.55438	-1.97552	1.54905
-1.97548	1.54815	-1.97548	1.52595	-1.97548	1.55438	-1.97548	1.55007
-1.97544	1.54815	-1.97544	1.52698	-1.97544	1.55438	-1.97544	1.5511
-1.9754	1.54815	-1.9754	1.52801	-1.9754	1.55438	-1.9754	1.55213
-1.97536	1.54815	-1.97536	1.52904	-1.97536	1.55438	-1.97536	1.55316
-1.97532	1.54815	-1.97532	1.53007	-1.97532	1.55438	-1.97532	1.55419
-1.97528	1.54815	-1.97528	1.53026	-1.97528	1.55438	-1.97528	1.55355
-1.97524	1.54815	-1.97524	1.53026	-1.97524	1.55438	-1.97524	1.55252
-1.9752	1.54815	-1.9752	1.53026	-1.9752	1.55438	-1.9752	1.55149
-1.97516	1.54815	-1.97516	1.53026	-1.97516	1.55438	-1.97516	1.55046
-1.97512	1.54815	-1.97512	1.53026	-1.97512	1.55438	-1.97512	1.54943
-1.97508	1.54815	-1.97508	1.53026	-1.97508	1.55438	-1.97508	1.5484
-1.97504	1.54815	-1.97504	1.53026	-1.97504	1.55438	-1.97504	1.54737
-1.975	1.54815	-1.975	1.53026	-1.975	1.55438	-1.975	1.54634
-1.97496	1.54815	-1.97496	1.53232	-1.97496	1.55438	-1.97496	1.54634
-1.97492	1.54815	-1.97492	1.53438	-1.97492	1.55438	-1.97492	1.54634
-1.97488	1.54815	-1.97488	1.53644	-1.97488	1.55438	-1.97488	1.54634
-1.97484	1.54815	-1.97484	1.5385	-1.97484	1.55438	-1.97484	1.54634
-1.9748	1.54815	-1.9748	1.54056	-1.9748	1.55438	-1.9748	1.54634
-1.97476	1.54815	-1.97476	1.54261	-1.97476	1.55438	-1.97476	1.54634
-1.97472	1.54815	-1.97472	1.54467	-1.97472	1.55438	-1.97472	1.54634
-1.97468	1.54815	-1.97468	1.54596	-1.97468	1.55419	-1.97468	1.54634
-1.97464	1.54815	-1.97464	1.5439	-1.97464	1.55316	-1.97464	1.54634
-1.9746	1.54815	-1.9746	1.54184	-1.9746	1.55213	-1.9746	1.54634
-1.97456	1.54815	-1.97456	1.53978	-1.97456	1.5511	-1.97456	1.54634
-1.97452	1.54815	-1.97452	1.53773	-1.97452	1.55007	-1.97452	1.54634
-1.97448	1.54815	-1.97448	1.53567	-1.97448	1.54905	-1.97448	1.54634
-1.97444	1.54815	-1.97444	1.53361	-1.97444	1.54802	-1.97444	1.54634
-1.9744	1.54815	-1.9744	1.53155	-1.9744	1.54699	-1.9744	1.54634
-1.97436	1.54815	-1.97436	1.52988	-1.97436	1.54712	-1.97436	1.54634
-1.97432	1.54815	-1.97432	1.52885	-1.97432	1.54917	-1.97432	1.54634
-1.97428	1.54815	-1.97428	1.52782	-1.97428	1.55123	-1.97428	1.54634
-1.97424	1.54815	-1.97424	1.52679	-1.97424	1.55329	-1.97424	1.54634
-1.9742	1.54815	-1.9742	1.52576	-1.9742	1.55535	-1.9742	1.54634
-1.97416	1.54815	-1.97416	1.52473	-1.97416	1.55741	-1.97416	1.54634
-1.97412	1.54815	-1.97412	1.5237	-1.97412	1.55947	-1.97412	1.54634
-1.97408	1.54815	-1.97408	1.52267	-1.97408	1.56152	-1.97408	1.54634
-1.97404	1.54815	-1.97404	1.52107	-1.97404	1.56185	-1.97404	1.54577
-1.974	1.54815	-1.974	1.51901	-1.974	1.56082	-1.974	1.54474
-1.97396	1.54815	-1.97396	1.51695	-1.97396	1.55979	-1.97396	1.54371
-1.97392	1.54815	-1.97392	1.51489	-1.97392	1.55876	-1.97392	1.54268
-1.97388	1.54815	-1.97388	1.51283	-1.97388	1.55773	-1.97388	1.54165
-1.97384	1.54815	-1.97384	1.51077	-1.97384	1.5567	-1.97384	1.54062
-1.9738	1.54815	-1.9738	1.50872	-1.9738	1.55567	-1.9738	1.53959
-1.97376	1.54815	-1.97376	1.50666	-1.97376	1.55464	-1.97376	1.53856
-1.97372	1.54815	-1.97372	1.50769	-1.97372	1.55438	-1.97372	1.54062
-1.97368	1.54815	-1.97368	1.50975	-1.97368	1.55438	-1.97368	1.54371
-1.97364	1.54815	-1.97364	1.5118	-1.97364	1.55438	-1.97364	1.54679
-1.9736	1.54815	-1.9736	1.51386	-1.9736	1.55438	-1.9736	1.54988
-1.97356	1.54815	-1.97356	1.51592	-1.97356	1.55438	-1.97356	1.55297
-1.97352	1.54815	-1.97352	1.51798	-1.97352	1.55438	-1.97352	1.55606
-1.97348	1.54815	-1.97348	1.52004	-1.97348	1.55438	-1.97348	1.55914
-1.97344	1.54815	-1.97344	1.5221	-1.97344	1.55438	-1.97344	1.56223
-1.9734	1.54815	-1.9734	1.52415	-1.9734	1.55438	-1.9734	1.55953
-1.97336	1.54815	-1.97336	1.52621	-1.97336	1.55438	-1.97336	1.55644
-1.97332	1.54815	-1.97332	1.52827	-1.97332	1.55438	-1.97332	1.55336
-1.97328	1.54815	-1.97328	1.53033	-1.97328	1.55438	-1.97328	1.55027
-1.97324	1.54815	-1.97324	1.53239	-1.97324	1.55438	-1.97324	1.54718
-1.9732	1.54815	-1.9732	1.53444	-1.9732	1.55438	-1.9732	1.54409
-1.97316	1.54815	-1.97316	1.5365	-1.97316	1.55438	-1.97316	1.54101
-1.97312	1.54847	-1.97312	1.53805	-1.97312	1.55438	-1.97312	1.53818
-1.97308	1.55104	-1.97308	1.53599	-1.97308	1.55438	-1.97308	1.53715
-1.97304	1.55361	-1.97304	1.53393	-1.97304	1.55438	-1.97304	1.53612
-1.973	1.55619	-1.973	1.53187	-1.973	1.55438	-1.973	1.53509
-1.97296	1.55876	-1.97296	1.52981	-1.97296	1.55438	-1.97296	1.53406
-1.97292	1.56133	-1.97292	1.52776	-1.97292	1.55438	-1.97292	1.53303
-1.97288	1.56391	-1.97288	1.5257	-1.97288	1.55438	-1.97288	1.532
-1.97284	1.56648	-1.97284	1.52364	-1.97284	1.55438	-1.97284	1.53097
-1.9728	1.56744	-1.9728	1.52222	-1.9728	1.55406	-1.9728	1.53091
-1.97276	1.56487	-1.97276	1.52222	-1.97276	1.55303	-1.97276	1.53297
-1.97272	1.5623	-1.97272	1.52222	-1.97272	1.552	-1.97272	1.53502
-1.97268	1.55972	-1.97268	1.52222	-1.97268	1.55098	-1.97268	1.53708
-1.97264	1.55715	-1.97264	1.52222	-1.97264	1.54995	-1.97264	1.53914
-1.9726	1.55458	-1.9726	1.52222	-1.9726	1.54892	-1.9726	1.5412
-1.97256	1.55201	-1.97256	1.52222	-1.97256	1.54789	-1.97256	1.54326
-1.97252	1.54943	-1.97252	1.52222	-1.97252	1.54686	-1.97252	1.54532
-1.97248	1.54943	-1.97248	1.52325	-1.97248	1.54686	-1.97248	1.54634
-1.97244	1.55201	-1.97244	1.52531	-1.97244	1.54789	-1.97244	1.54634
-1.9724	1.55458	-1.9724	1.52737	-1.9724	1.54892	-1.9724	1.54634
-1.97236	1.55715	-1.97236	1.52943	-1.97236	1.54995	-1.97236	1.54634
-1.97232	1.55972	-1.97232	1.53149	-1.97232	1.55098	-1.97232	1.54634
-1.97228	1.5623	-1.97228	1.53354	-1.97228	1.552	-1.97228	1.54634
-1.97224	1.56487	-1.97224	1.5356	-1.97224	1.55303	-1.97224	1.54634
-1.9722	1.56744	-1.9722	1.53766	-1.9722	1.55406	-1.9722	1.54634
-1.97216	1.56648	-1.97216	1.5383	-1.97216	1.55438	-1.97216	1.54634
-1.97212	1.56391	-1.97212	1.5383	-1.97212	1.55438	-1.97212	1.54634
-1.97208	1.56133	-1.97208	1.5383	-1.97208	1.55438	-1.97208	1.54634
-1.97204	1.55876	-1.97204	1.5383	-1.97204	1.55438	-1.97204	1.54634
-1.972	1.55619	-1.972	1.5383	-1.972	1.55438	-1.972	1.54634
-1.97196	1.55361	-1.97196	1.5383	-1.97196	1.55438	-1.97196	1.54634
-1.97192	1.55104	-1.97192	1.5383	-1.97192	1.55438	-1.97192	1.54634
-1.97188	1.54847	-1.97188	1.5383	-1.97188	1.55438	-1.97188	1.54634
-1.97184	1.5504	-1.97184	1.5374	-1.97184	1.55528	-1.97184	1.54634
-1.9718	1.55297	-1.9718	1.53637	-1.9718	1.55631	-1.9718	1.54634
-1.97176	1.55554	-1.97176	1.53535	-1.97176	1.55734	-1.97176	1.54634
-1.97172	1.55812	-1.97172	1.53432	-1.97172	1.55837	-1.97172	1.54634
-1.97168	1.56069	-1.97168	1.53329	-1.97168	1.5594	-1.97168	1.54634
-1.97164	1.56326	-1.97164	1.53226	-1.97164	1.56043	-1.97164	1.54634
-1.9716	1.56584	-1.9716	1.53123	-1.9716	1.56146	-1.9716	1.54634
-1.97156	1.56809	-1.97156	1.53039	-1.97156	1.56223	-1.97156	1.54622
-1.97152	1.56551	-1.97152	1.53245	-1.97152	1.55914	-1.97152	1.54416
-1.97148	1.56294	-1.97148	1.53451	-1.97148	1.55606	-1.97148	1.5421
-1.97144	1.56037	-1.97144	1.53657	-1.97144	1.55297	-1.97144	1.54004
-1.9714	1.5578	-1.9714	1.53863	-1.9714	1.54988	-1.9714	1.53798
-1.97136	1.55522	-1.97136	1.54068	-1.97136	1.54679	-1.97136	1.53592
-1.97132	1.55265	-1.97132	1.54274	-1.97132	1.54371	-1.97132	1.53387
-1.97128	1.55008	-1.97128	1.5448	-1.97128	1.54062	-1.97128	1.53181
-1.97124	1.54815	-1.97124	1.54609	-1.97124	1.53882	-1.97124	1.53026
-1.9712	1.54815	-1.9712	1.54506	-1.9712	1.54088	-1.9712	1.53026
-1.97116	1.54815	-1.97116	1.54403	-1.97116	1.54294	-1.97116	1.53026
-1.97112	1.54815	-1.97112	1.543	-1.97112	1.54499	-1.97112	1.53026
-1.97108	1.54815	-1.97108	1.54197	-1.97108	1.54705	-1.97108	1.53026
-1.97104	1.54815	-1.97104	1.54094	-1.97104	1.54911	-1.97104	1.53026
-1.971	1.54815	-1.971	1.53991	-1.971	1.55117	-1.971	1.53026
-1.97096	1.54815	-1.97096	1.53888	-1.97096	1.55323	-1.97096	1.53026
-1.97092	1.54815	-1.97092	1.53875	-1.97092	1.55483	-1.97092	1.53071
-1.97088	1.54815	-1.97088	1.53978	-1.97088	1.55586	-1.97088	1.53174
-1.97084	1.54815	-1.97084	1.54081	-1.97084	1.55689	-1.97084	1.53277
-1.9708	1.54815	-1.9708	1.54184	-1.9708	1.55792	-1.9708	1.5338
-1.97076	1.54815	-1.97076	1.54287	-1.97076	1.55895	-1.97076	1.53483
-1.97072	1.54815	-1.97072	1.5439	-1.97072	1.55998	-1.97072	1.53586
-1.97068	1.54815	-1.97068	1.54493	-1.97068	1.56101	-1.97068	1.53689
-1.97064	1.54815	-1.97064	1.54596	-1.97064	1.56204	-1.97064	1.53792
-1.9706	1.54815	-1.9706	1.54634	-1.9706	1.56114	-1.9706	1.53702
-1.97056	1.54815	-1.97056	1.54634	-1.97056	1.55908	-1.97056	1.53496
-1.97052	1.54815	-1.97052	1.54634	-1.97052	1.55702	-1.97052	1.5329
-1.97048	1.54815	-1.97048	1.54634	-1.97048	1.55496	-1.97048	1.53084
-1.97044	1.54815	-1.97044	1.54634	-1.97044	1.55291	-1.97044	1.52878
-1.9704	1.54815	-1.9704	1.54634	-1.9704	1.55085	-1.9704	1.52673
-1.97036	1.54815	-1.97036	1.54634	-1.97036	1.54879	-1.97036	1.52467
-1.97032	1.54815	-1.97032	1.54634	-1.97032	1.54673	-1.97032	1.52261
-1.97028	1.54815	-1.97028	1.54718	-1.97028	1.54634	-1.97028	1.5239
-1.97024	1.54815	-1.97024	1.54821	-1.97024	1.54634	-1.97024	1.52595
-1.9702	1.54815	-1.9702	1.54924	-1.9702	1.54634	-1.9702	1.52801
-1.97016	1.54815	-1.97016	1.55027	-1.97016	1.54634	-1.97016	1.53007
-1.97012	1.54815	-1.97012	1.5513	-1.97012	1.54634	-1.97012	1.53213
-1.97008	1.54815	-1.97008	1.55233	-1.97008	1.54634	-1.97008	1.53419
-1.97004	1.54815	-1.97004	1.55336	-1.97004	1.54634	-1.97004	1.53625
-1.97	1.54815	-1.97	1.55438	-1.97	1.54634	-1.97	1.5383
-1.96996	1.54815	-1.96996	1.55438	-1.96996	1.5484	-1.96996	1.53933
-1.96992	1.54815	-1.96992	1.55438	-1.96992	1.55046	-1.96992	1.54036
-1.96988	1.54815	-1.96988	1.55438	-1.96988	1.55252	-1.96988	1.54139
-1.96984	1.54815	-1.96984	1.55438	-1.96984	1.55458	-1.96984	1.54242
-1.9698	1.54815	-1.9698	1.55438	-1.9698	1.55664	-1.9698	1.54345
-1.96976	1.54815	-1.96976	1.55438	-1.96976	1.55869	-1.96976	1.54448
-1.96972	1.54815	-1.96972	1.55438	-1.96972	1.56075	-1.96972	1.54551
-1.96968	1.54863	-1.96968	1.55419	-1.96968	1.56242	-1.96968	1.54577
-1.96964	1.5512	-1.96964	1.55316	-1.96964	1.56242	-1.96964	1.54268
-1.9696	1.55378	-1.9696	1.55213	-1.9696	1.56242	-1.9696	1.53959
-1.96956	1.55635	-1.96956	1.5511	-1.96956	1.56242	-1.96956	1.5365
-1.96952	1.55892	-1.96952	1.55007	-1.96952	1.56242	-1.96952	1.53342
-1.96948	1.56149	-1.96948	1.54905	-1.96948	1.56242	-1.96948	1.53033
-1.96944	1.56407	-1.96944	1.54802	-1.96944	1.56242	-1.96944	1.52724
-1.9694	1.56664	-1.9694	1.54699	-1.9694	1.56242	-1.9694	1.52415
-1.96936	1.56728	-1.96936	1.54596	-1.96936	1.56242	-1.96936	1.523
-1.96932	1.56471	-1.96932	1.54493	-1.96932	1.56242	-1.96932	1.52505
-1.96928	1.56214	-1.96928	1.5439	-1.96928	1.56242	-1.96928	1.52711
-1.96924	1.55956	-1.96924	1.54287	-1.96924	1.56242	-1.96924	1.52917
-1.9692	1.55699	-1.9692	1.54184	-1.9692	1.56242	-1.9692	1.53123
-1.96916	1.55442	-1.96916	1.54081	-1.96916	1.56242	-1.96916	1.53329
-1.96912	1.55185	-1.96912	1.53978	-1.96912	1.56242	-1.96912	1.53535
-1.96908	1.54927	-1.96908	1.53875	-1.96908	1.56242	-1.96908	1.5374
-1.96904	1.54815	-1.96904	1.53773	-1.96904	1.563	-1.96904	1.53888
-1.969	1.54815	-1.969	1.5367	-1.969	1.56403	-1.969	1.53991
-1.96896	1.54815	-1.96896	1.53567	-1.96896	1.56506	-1.96896	1.54094
-1.96892	1.54815	-1.96892	1.53464	-1.96892	1.56609	-1.96892	1.54197
-1.96888	1.54815	-1.96888	1.53361	-1.96888	1.56712	-1.96888	1.543
-1.96884	1.54815	-1.96884	1.53258	-1.96884	1.56815	-1.96884	1.54403
-1.9688	1.54815	-1.9688	1.53155	-1.9688	1.56918	-1.9688	1.54506
-1.96876	1.54815	-1.96876	1.53052	-1.96876	1.57021	-1.96876	1.54609
-1.96872	1.54815	-1.96872	1.53104	-1.96872	1.56969	-1.96872	1.54557
-1.96868	1.54815	-1.96868	1.53206	-1.96868	1.56866	-1.96868	1.54454
-1.96864	1.54815	-1.96864	1.53309	-1.96864	1.56763	-1.96864	1.54351
-1.9686	1.54815	-1.9686	1.53412	-1.9686	1.56661	-1.9686	1.54248
-1.96856	1.54815	-1.96856	1.53515	-1.96856	1.56558	-1.96856	1.54146
-1.96852	1.54815	-1.96852	1.53618	-1.96852	1.56455	-1.96852	1.54043
-1.96848	1.54815	-1.96848	1.53721	-1.96848	1.56352	-1.96848	1.5394
-1.96844	1.54815	-1.96844	1.53824	-1.96844	1.56249	-1.96844	1.53837
-1.9684	1.54815	-1.9684	1.53637	-1.9684	1.56339	-1.9684	1.53927
-1.96836	1.54815	-1.96836	1.53432	-1.96836	1.56442	-1.96836	1.5403
-1.96832	1.54815	-1.96832	1.53226	-1.96832	1.56545	-1.96832	1.54133
-1.96828	1.54815	-1.96828	1.5302	-1.96828	1.56648	-1.96828	1.54236
-1.96824	1.54815	-1.96824	1.52814	-1.96824	1.56751	-1.96824	1.54339
-1.9682	1.54815	-1.9682	1.52608	-1.9682	1.56854	-1.9682	1.54441
-1.96816	1.54815	-1.96816	1.52402	-1.96816	1.56956	-1.96816	1.54544
-1.96812	1.54815	-1.96812	1.52222	-1.96812	1.57046	-1.96812	1.54634
-1.96808	1.54815	-1.96808	1.52222	-1.96808	1.57046	-1.96808	1.54634
-1.96804	1.54815	-1.96804	1.52222	-1.96804	1.57046	-1.96804	1.54634
-1.968	1.54815	-1.968	1.52222	-1.968	1.57046	-1.968	1.54634
-1.96796	1.54815	-1.96796	1.52222	-1.96796	1.57046	-1.96796	1.54634
-1.96792	1.54815	-1.96792	1.52222	-1.96792	1.57046	-1.96792	1.54634
-1.96788	1.54815	-1.96788	1.52222	-1.96788	1.57046	-1.96788	1.54634
-1.96784	1.54815	-1.96784	1.52222	-1.96784	1.57046	-1.96784	1.54634
-1.9678	1.54815	-1.9678	1.5219	-1.9678	1.56982	-1.9678	1.54474
-1.96776	1.54815	-1.96776	1.52087	-1.96776	1.56776	-1.96776	1.53959
-1.96772	1.54815	-1.96772	1.51984	-1.96772	1.56571	-1.96772	1.53444
-1.96768	1.54815	-1.96768	1.51881	-1.96768	1.56365	-1.96768	1.5293
-1.96764	1.54815	-1.96764	1.51779	-1.96764	1.56159	-1.96764	1.52415
-1.9676	1.54815	-1.9676	1.51676	-1.9676	1.55953	-1.9676	1.51901
-1.96756	1.54815	-1.96756	1.51573	-1.96756	1.55747	-1.96756	1.51386
-1.96752	1.54815	-1.96752	1.5147	-1.96752	1.55541	-1.96752	1.50872
-1.96748	1.54815	-1.96748	1.5147	-1.96748	1.55438	-1.96748	1.50769
-1.96744	1.54815	-1.96744	1.51573	-1.96744	1.55438	-1.96744	1.51077
-1.9674	1.54815	-1.9674	1.51676	-1.9674	1.55438	-1.9674	1.51386
-1.96736	1.54815	-1.96736	1.51779	-1.96736	1.55438	-1.96736	1.51695
-1.96732	1.54815	-1.96732	1.51881	-1.96732	1.55438	-1.96732	1.52004
-1.96728	1.54815	-1.96728	1.51984	-1.96728	1.55438	-1.96728	1.52312
-1.96724	1.54815	-1.96724	1.52087	-1.96724	1.55438	-1.96724	1.52621
-1.9672	1.54815	-1.9672	1.5219	-1.9672	1.55438	-1.9672	1.5293
-1.96716	1.54638	-1.96716	1.52293	-1.96716	1.55509	-1.96716	1.52956
-1.96712	1.54381	-1.96712	1.52396	-1.96712	1.55612	-1.96712	1.52853
-1.96708	1.54123	-1.96708	1.52499	-1.96708	1.55715	-1.96708	1.5275
-1.96704	1.53866	-1.96704	1.52602	-1.96704	1.55818	-1.96704	1.52647
-1.967	1.53609	-1.967	1.52705	-1.967	1.55921	-1.967	1.52544
-1.96696	1.53351	-1.96696	1.52808	-1.96696	1.56024	-1.96696	1.52441
-1.96692	1.53094	-1.96692	1.52911	-1.96692	1.56127	-1.96692	1.52338
-1.96688	1.52837	-1.96688	1.53014	-1.96688	1.5623	-1.96688	1.52235
-1.96684	1.5303	-1.96684	1.53026	-1.96684	1.56062	-1.96684	1.52312
-1.9668	1.53287	-1.9668	1.53026	-1.9668	1.55857	-1.9668	1.52415
-1.96676	1.53544	-1.96676	1.53026	-1.96676	1.55651	-1.96676	1.52518
-1.96672	1.53802	-1.96672	1.53026	-1.96672	1.55445	-1.96672	1.52621
-1.96668	1.54059	-1.96668	1.53026	-1.96668	1.55239	-1.96668	1.52724
-1.96664	1.54316	-1.96664	1.53026	-1.96664	1.55033	-1.96664	1.52827
-1.9666	1.54573	-1.9666	1.53026	-1.9666	1.54827	-1.9666	1.5293
-1.96656	1.54815	-1.96656	1.53026	-1.96656	1.54634	-1.96656	1.53033
-1.96652	1.54815	-1.96652	1.53026	-1.96652	1.54634	-1.96652	1.53136
-1.96648	1.54815	-1.96648	1.53026	-1.96648	1.54634	-1.96648	1.53239
-1.96644	1.54815	-1.96644	1.53026	-1.96644	1.54634	-1.96644	1.53342
-1.9664	1.54815	-1.9664	1.53026	-1.9664	1.54634	-1.9664	1.53444
-1.96636	1.54815	-1.96636	1.53026	-1.96636	1.54634	-1.96636	1.53547
-1.96632	1.54815	-1.96632	1.53026	-1.96632	1.54634	-1.96632	1.5365
-1.96628	1.54815	-1.96628	1.53026	-1.96628	1.54634	-1.96628	1.53753
-1.96624	1.54815	-1.96624	1.53001	-1.96624	1.54634	-1.96624	1.5383
-1.9662	1.54815	-1.9662	1.52898	-1.9662	1.54634	-1.9662	1.5383
-1.96616	1.54815	-1.96616	1.52795	-1.96616	1.54634	-1.96616	1.5383
-1.96612	1.54815	-1.96612	1.52692	-1.96612	1.54634	-1.96612	1.5383
-1.96608	1.54815	-1.96608	1.52589	-1.96608	1.54634	-1.96608	1.5383
-1.96604	1.54815	-1.96604	1.52486	-1.96604	1.54634	-1.96604	1.5383
-1.966	1.54815	-1.966	1.52383	-1.966	1.54634	-1.966	1.5383
-1.96596	1.54815	-1.96596	1.5228	-1.96596	1.54634	-1.96596	1.5383
-1.96592	1.54815	-1.96592	1.52177	-1.96592	1.54589	-1.96592	1.5383
-1.96588	1.54815	-1.96588	1.52074	-1.96588	1.54486	-1.96588	1.5383
-1.96584	1.54815	-1.96584	1.51972	-1.96584	1.54384	-1.96584	1.5383
-1.9658	1.54815	-1.9658	1.51869	-1.9658	1.54281	-1.9658	1.5383
-1.96576	1.54815	-1.96576	1.51766	-1.96576	1.54178	-1.96576	1.5383
-1.96572	1.54815	-1.96572	1.51663	-1.96572	1.54075	-1.96572	1.5383
-1.96568	1.54815	-1.96568	1.5156	-1.96568	1.53972	-1.96568	1.5383
-1.96564	1.54815	-1.96564	1.51457	-1.96564	1.53869	-1.96564	1.5383
-1.9656	1.54976	-1.9656	1.51483	-1.9656	1.53895	-1.9656	1.5383
-1.96556	1.55233	-1.96556	1.51586	-1.96556	1.53998	-1.96556	1.5383
-1.96552	1.5549	-1.96552	1.51688	-1.96552	1.54101	-1.96552	1.5383
-1.96548	1.55747	-1.96548	1.51791	-1.96548	1.54203	-1.96548	1.5383
-1.96544	1.56005	-1.96544	1.51894	-1.96544	1.54306	-1.96544	1.5383
-1.9654	1.56262	-1.9654	1.51997	-1.9654	1.54409	-1.9654	1.5383
-1.96536	1.56519	-1.96536	1.521	-1.96536	1.54512	-1.96536	1.5383
-1.96532	1.56777	-1.96532	1.52203	-1.96532	1.54615	-1.96532	1.5383
-1.96528	1.56616	-1.96528	1.52306	-1.96528	1.54718	-1.96528	1.54081
-1.96524	1.56358	-1.96524	1.52409	-1.96524	1.54821	-1.96524	1.5439
-1.9652	1.56101	-1.9652	1.52512	-1.9652	1.54924	-1.9652	1.54699
-1.96516	1.55844	-1.96516	1.52615	-1.96516	1.55027	-1.96516	1.55007
-1.96512	1.55587	-1.96512	1.52718	-1.96512	1.5513	-1.96512	1.55316
-1.96508	1.55329	-1.96508	1.52821	-1.96508	1.55233	-1.96508	1.55625
-1.96504	1.55072	-1.96504	1.52923	-1.96504	1.55336	-1.96504	1.55934
-1.965	1.54815	-1.965	1.53026	-1.965	1.55438	-1.965	1.56242
-1.96496	1.54815	-1.96496	1.52923	-1.96496	1.55438	-1.96496	1.55934
-1.96492	1.54815	-1.96492	1.52821	-1.96492	1.55438	-1.96492	1.55625
-1.96488	1.54815	-1.96488	1.52718	-1.96488	1.55438	-1.96488	1.55316
-1.96484	1.54815	-1.96484	1.52615	-1.96484	1.55438	-1.96484	1.55007
-1.9648	1.54815	-1.9648	1.52512	-1.9648	1.55438	-1.9648	1.54699
-1.96476	1.54815	-1.96476	1.52409	-1.96476	1.55438	-1.96476	1.5439
-1.96472	1.54815	-1.96472	1.52306	-1.96472	1.55438	-1.96472	1.54081
-1.96468	1.54815	-1.96468	1.52242	-1.96468	1.55419	-1.96468	1.53869
-1.96464	1.54815	-1.96464	1.52345	-1.96464	1.55316	-1.96464	1.54075
-1.9646	1.54815	-1.9646	1.52447	-1.9646	1.55213	-1.9646	1.54281
-1.96456	1.54815	-1.96456	1.5255	-1.96456	1.5511	-1.96456	1.54486
-1.96452	1.54815	-1.96452	1.52653	-1.96452	1.55007	-1.96452	1.54692
-1.96448	1.54815	-1.96448	1.52756	-1.96448	1.54905	-1.96448	1.54898
-1.96444	1.54815	-1.96444	1.52859	-1.96444	1.54802	-1.96444	1.55104
-1.9644	1.54815	-1.9644	1.52962	-1.9644	1.54699	-1.9644	1.5531
-1.96436	1.54815	-1.96436	1.53142	-1.96436	1.54673	-1.96436	1.55477
-1.96432	1.54815	-1.96432	1.53451	-1.96432	1.54776	-1.96432	1.5558
-1.96428	1.54815	-1.96428	1.5376	-1.96428	1.54879	-1.96428	1.55683
-1.96424	1.54815	-1.96424	1.54068	-1.96424	1.54982	-1.96424	1.55786
-1.9642	1.54815	-1.9642	1.54377	-1.9642	1.55085	-1.9642	1.55889
-1.96416	1.54815	-1.96416	1.54686	-1.96416	1.55188	-1.96416	1.55992
-1.96412	1.54815	-1.96412	1.54995	-1.96412	1.55291	-1.96412	1.56095
-1.96408	1.54815	-1.96408	1.55303	-1.96408	1.55393	-1.96408	1.56197
-1.96404	1.5467	-1.96404	1.55265	-1.96404	1.55381	-1.96404	1.56069
-1.964	1.54413	-1.964	1.54956	-1.964	1.55278	-1.964	1.5576
-1.96396	1.54155	-1.96396	1.54647	-1.96396	1.55175	-1.96396	1.55451
-1.96392	1.53898	-1.96392	1.54339	-1.96392	1.55072	-1.96392	1.55143
-1.96388	1.53641	-1.96388	1.5403	-1.96388	1.54969	-1.96388	1.54834
-1.96384	1.53384	-1.96384	1.53721	-1.96384	1.54866	-1.96384	1.54525
-1.9638	1.53126	-1.9638	1.53412	-1.9638	1.54763	-1.9638	1.54216
-1.96376	1.52869	-1.96376	1.53104	-1.96376	1.5466	-1.96376	1.53908
-1.96372	1.52805	-1.96372	1.53026	-1.96372	1.54712	-1.96372	1.53599
-1.96368	1.52805	-1.96368	1.53026	-1.96368	1.54815	-1.96368	1.5329
-1.96364	1.52805	-1.96364	1.53026	-1.96364	1.54917	-1.96364	1.52981
-1.9636	1.52805	-1.9636	1.53026	-1.9636	1.5502	-1.9636	1.52673
-1.96356	1.52805	-1.96356	1.53026	-1.96356	1.55123	-1.96356	1.52364
-1.96352	1.52805	-1.96352	1.53026	-1.96352	1.55226	-1.96352	1.52055
-1.96348	1.52805	-1.96348	1.53026	-1.96348	1.55329	-1.96348	1.51746
-1.96344	1.52805	-1.96344	1.53026	-1.96344	1.55432	-1.96344	1.51438
-1.9634	1.52805	-1.9634	1.5293	-1.9634	1.54956	-1.9634	1.51804
-1.96336	1.52805	-1.96336	1.52827	-1.96336	1.54441	-1.96336	1.52216
-1.96332	1.52805	-1.96332	1.52724	-1.96332	1.53927	-1.96332	1.52628
-1.96328	1.52805	-1.96328	1.52621	-1.96328	1.53412	-1.96328	1.53039
-1.96324	1.52805	-1.96324	1.52518	-1.96324	1.52898	-1.96324	1.53451
-1.9632	1.52805	-1.9632	1.52415	-1.9632	1.52383	-1.9632	1.53863
-1.96316	1.52805	-1.96316	1.52312	-1.96316	1.51869	-1.96316	1.54274
-1.96312	1.52805	-1.96312	1.52235	-1.96312	1.51444	-1.96312	1.54609
-1.96308	1.52805	-1.96308	1.52338	-1.96308	1.5165	-1.96308	1.54403
-1.96304	1.52805	-1.96304	1.52441	-1.96304	1.51856	-1.96304	1.54197
-1.963	1.52805	-1.963	1.52544	-1.963	1.52062	-1.963	1.53991
-1.96296	1.52805	-1.96296	1.52647	-1.96296	1.52267	-1.96296	1.53785
-1.96292	1.52805	-1.96292	1.5275	-1.96292	1.52473	-1.96292	1.5358
-1.96288	1.52805	-1.96288	1.52853	-1.96288	1.52679	-1.96288	1.53374
-1.96284	1.52805	-1.96284	1.52956	-1.96284	1.52885	-1.96284	1.53168
-1.9628	1.52805	-1.9628	1.53091	-1.9628	1.53091	-1.9628	1.53026
-1.96276	1.52805	-1.96276	1.53297	-1.96276	1.53297	-1.96276	1.53026
-1.96272	1.52805	-1.96272	1.53502	-1.96272	1.53502	-1.96272	1.53026
-1.96268	1.52805	-1.96268	1.53708	-1.96268	1.53708	-1.96268	1.53026
-1.96264	1.52805	-1.96264	1.53914	-1.96264	1.53914	-1.96264	1.53026
-1.9626	1.52805	-1.9626	1.5412	-1.9626	1.5412	-1.9626	1.53026
-1.96256	1.52805	-1.96256	1.54326	-1.96256	1.54326	-1.96256	1.53026
-1.96252	1.52805	-1.96252	1.54532	-1.96252	1.54532	-1.96252	1.53026
-1.96248	1.52933	-1.96248	1.54634	-1.96248	1.54686	-1.96248	1.53078
-1.96244	1.53191	-1.96244	1.54634	-1.96244	1.54789	-1.96244	1.53181
-1.9624	1.53448	-1.9624	1.54634	-1.9624	1.54892	-1.9624	1.53284
-1.96236	1.53705	-1.96236	1.54634	-1.96236	1.54995	-1.96236	1.53387
-1.96232	1.53962	-1.96232	1.54634	-1.96232	1.55098	-1.96232	1.5349
-1.96228	1.5422	-1.96228	1.54634	-1.96228	1.552	-1.96228	1.53592
-1.96224	1.54477	-1.96224	1.54634	-1.96224	1.55303	-1.96224	1.53695
-1.9622	1.54734	-1.9622	1.54634	-1.9622	1.55406	-1.9622	1.53798
-1.96216	1.54638	-1.96216	1.54634	-1.96216	1.55368	-1.96216	1.53901
-1.96212	1.54381	-1.96212	1.54634	-1.96212	1.55265	-1.96212	1.54004
-1.96208	1.54123	-1.96208	1.54634	-1.96208	1.55162	-1.96208	1.54107
-1.96204	1.53866	-1.96204	1.54634	-1.96204	1.55059	-1.96204	1.5421
-1.962	1.53609	-1.962	1.54634	-1.962	1.54956	-1.962	1.54313
-1.96196	1.53351	-1.96196	1.54634	-1.96196	1.54853	-1.96196	1.54416
-1.96192	1.53094	-1.96192	1.54634	-1.96192	1.5475	-1.96192	1.54519
-1.96188	1.52837	-1.96188	1.54634	-1.96188	1.54647	-1.96188	1.54622
-1.96184	1.5303	-1.96184	1.54454	-1.96184	1.54724	-1.96184	1.54364
-1.9618	1.53287	-1.9618	1.54248	-1.9618	1.54827	-1.9618	1.54056
-1.96176	1.53544	-1.96176	1.54043	-1.96176	1.5493	-1.96176	1.53747
-1.96172	1.53802	-1.96172	1.53837	-1.96172	1.55033	-1.96172	1.53438
-1.96168	1.54059	-1.96168	1.53631	-1.96168	1.55136	-1.96168	1.53129
-1.96164	1.54316	-1.96164	1.53425	-1.96164	1.55239	-1.96164	1.52821
-1.9616	1.54573	-1.9616	1.53219	-1.9616	1.55342	-1.9616	1.52512
-1.96156	1.54799	-1.96156	1.53026	-1.96156	1.55432	-1.96156	1.52229
-1.96152	1.54541	-1.96152	1.53026	-1.96152	1.55329	-1.96152	1.52332
-1.96148	1.54284	-1.96148	1.53026	-1.96148	1.55226	-1.96148	1.52435
-1.96144	1.54027	-1.96144	1.53026	-1.96144	1.55123	-1.96144	1.52538
-1.9614	1.53769	-1.9614	1.53026	-1.9614	1.5502	-1.9614	1.5264
-1.96136	1.53512	-1.96136	1.53026	-1.96136	1.54917	-1.96136	1.52743
-1.96132	1.53255	-1.96132	1.53026	-1.96132	1.54815	-1.96132	1.52846
-1.96128	1.52998	-1.96128	1.53026	-1.96128	1.54712	-1.96128	1.52949
-1.96124	1.52869	-1.96124	1.53026	-1.96124	1.54634	-1.96124	1.53026
-1.9612	1.53126	-1.9612	1.53026	-1.9612	1.54634	-1.9612	1.53026
-1.96116	1.53384	-1.96116	1.53026	-1.96116	1.54634	-1.96116	1.53026
-1.96112	1.53641	-1.96112	1.53026	-1.96112	1.54634	-1.96112	1.53026
-1.96108	1.53898	-1.96108	1.53026	-1.96108	1.54634	-1.96108	1.53026
-1.96104	1.54155	-1.96104	1.53026	-1.96104	1.54634	-1.96104	1.53026
-1.961	1.54413	-1.961	1.53026	-1.961	1.54634	-1.961	1.53026
-1.96096	1.5467	-1.96096	1.53026	-1.96096	1.54634	-1.96096	1.53026
-1.96092	1.54815	-1.96092	1.53071	-1.96092	1.54724	-1.96092	1.53026
-1.96088	1.54815	-1.96088	1.53174	-1.96088	1.5493	-1.96088	1.53026
-1.96084	1.54815	-1.96084	1.53277	-1.96084	1.55136	-1.96084	1.53026
-1.9608	1.54815	-1.9608	1.5338	-1.9608	1.55342	-1.9608	1.53026
-1.96076	1.54815	-1.96076	1.53483	-1.96076	1.55548	-1.96076	1.53026
-1.96072	1.54815	-1.96072	1.53586	-1.96072	1.55754	-1.96072	1.53026
-1.96068	1.54815	-1.96068	1.53689	-1.96068	1.55959	-1.96068	1.53026
-1.96064	1.54815	-1.96064	1.53792	-1.96064	1.56165	-1.96064	1.53026
-1.9606	1.54815	-1.9606	1.53509	-1.9606	1.56114	-1.9606	1.53026
-1.96056	1.54815	-1.96056	1.52994	-1.96056	1.55908	-1.96056	1.53026
-1.96052	1.54815	-1.96052	1.5248	-1.96052	1.55702	-1.96052	1.53026
-1.96048	1.54815	-1.96048	1.51965	-1.96048	1.55496	-1.96048	1.53026
-1.96044	1.54815	-1.96044	1.51451	-1.96044	1.55291	-1.96044	1.53026
-1.9604	1.54815	-1.9604	1.50936	-1.9604	1.55085	-1.9604	1.53026
-1.96036	1.54815	-1.96036	1.50421	-1.96036	1.54879	-1.96036	1.53026
-1.96032	1.54815	-1.96032	1.49907	-1.96032	1.54673	-1.96032	1.53026
-1.96028	1.54815	-1.96028	1.50228	-1.96028	1.54802	-1.96028	1.5311
-1.96024	1.54815	-1.96024	1.50743	-1.96024	1.55007	-1.96024	1.53213
-1.9602	1.54815	-1.9602	1.51258	-1.9602	1.55213	-1.9602	1.53316
-1.96016	1.54815	-1.96016	1.51772	-1.96016	1.55419	-1.96016	1.53419
-1.96012	1.54815	-1.96012	1.52287	-1.96012	1.55625	-1.96012	1.53522
-1.96008	1.54815	-1.96008	1.52801	-1.96008	1.55831	-1.96008	1.53625
-1.96004	1.54815	-1.96004	1.53316	-1.96004	1.56037	-1.96004	1.53727
-1.96	1.54815	-1.96	1.5383	-1.96	1.56242	-1.96	1.5383
-1.95996	1.54815	-1.95996	1.5383	-1.95996	1.55934	-1.95996	1.53625
-1.95992	1.54815	-1.95992	1.5383	-1.95992	1.55625	-1.95992	1.53419
-1.95988	1.54815	-1.95988	1.5383	-1.95988	1.55316	-1.95988	1.53213
-1.95984	1.54815	-1.95984	1.5383	-1.95984	1.55007	-1.95984	1.53007
-1.9598	1.54815	-1.9598	1.5383	-1.9598	1.54699	-1.9598	1.52801
-1.95976	1.54815	-1.95976	1.5383	-1.95976	1.5439	-1.95976	1.52595
-1.95972	1.54815	-1.95972	1.5383	-1.95972	1.54081	-1.95972	1.5239
-1.95968	1.54815	-1.95968	1.53811	-1.95968	1.53908	-1.95968	1.52222
-1.95964	1.54815	-1.95964	1.53708	-1.95964	1.54319	-1.95964	1.52222
-1.9596	1.54815	-1.9596	1.53605	-1.9596	1.54731	-1.9596	1.52222
-1.95956	1.54815	-1.95956	1.53502	-1.95956	1.55143	-1.95956	1.52222
-1.95952	1.54815	-1.95952	1.53399	-1.95952	1.55554	-1.95952	1.52222
-1.95948	1.54815	-1.95948	1.53297	-1.95948	1.55966	-1.95948	1.52222
-1.95944	1.54815	-1.95944	1.53194	-1.95944	1.56378	-1.95944	1.52222
-1.9594	1.54815	-1.9594	1.53091	-1.9594	1.56789	-1.9594	1.52222
-1.95936	1.54718	-1.95936	1.52988	-1.95936	1.57046	-1.95936	1.52261
-1.95932	1.54461	-1.95932	1.52885	-1.95932	1.57046	-1.95932	1.52364
-1.95928	1.54204	-1.95928	1.52782	-1.95928	1.57046	-1.95928	1.52467
-1.95924	1.53946	-1.95924	1.52679	-1.95924	1.57046	-1.95924	1.5257
-1.9592	1.53689	-1.9592	1.52576	-1.9592	1.57046	-1.9592	1.52673
-1.95916	1.53432	-1.95916	1.52473	-1.95916	1.57046	-1.95916	1.52776
-1.95912	1.53175	-1.95912	1.5237	-1.95912	1.57046	-1.95912	1.52878
-1.95908	1.52917	-1.95908	1.52267	-1.95908	1.57046	-1.95908	1.52981
-1.95904	1.52805	-1.95904	1.52222	-1.95904	1.57104	-1.95904	1.53084
-1.959	1.52805	-1.959	1.52222	-1.959	1.57207	-1.959	1.53187
-1.95896	1.52805	-1.95896	1.52222	-1.95896	1.5731	-1.95896	1.5329
-1.95892	1.52805	-1.95892	1.52222	-1.95892	1.57413	-1.95892	1.53393
-1.95888	1.52805	-1.95888	1.52222	-1.95888	1.57516	-1.95888	1.53496
-1.95884	1.52805	-1.95884	1.52222	-1.95884	1.57619	-1.95884	1.53599
-1.9588	1.52805	-1.9588	1.52222	-1.9588	1.57722	-1.9588	1.53702
-1.95876	1.52805	-1.95876	1.52222	-1.95876	1.57825	-1.95876	1.53805
-1.95872	1.52998	-1.95872	1.52145	-1.95872	1.57851	-1.95872	1.53676
-1.95868	1.53255	-1.95868	1.52042	-1.95868	1.57851	-1.95868	1.5347
-1.95864	1.53512	-1.95864	1.51939	-1.95864	1.57851	-1.95864	1.53264
-1.9586	1.53769	-1.9586	1.51836	-1.9586	1.57851	-1.9586	1.53059
-1.95856	1.54027	-1.95856	1.51734	-1.95856	1.57851	-1.95856	1.52853
-1.95852	1.54284	-1.95852	1.51631	-1.95852	1.57851	-1.95852	1.52647
-1.95848	1.54541	-1.95848	1.51528	-1.95848	1.57851	-1.95848	1.52441
-1.95844	1.54799	-1.95844	1.51425	-1.95844	1.57851	-1.95844	1.52235
-1.9584	1.54815	-1.9584	1.51708	-1.9584	1.57851	-1.9584	1.52319
-1.95836	1.54815	-1.95836	1.52017	-1.95836	1.57851	-1.95836	1.52422
-1.95832	1.54815	-1.95832	1.52325	-1.95832	1.57851	-1.95832	1.52525
-1.95828	1.54815	-1.95828	1.52634	-1.95828	1.57851	-1.95828	1.52628
-1.95824	1.54815	-1.95824	1.52943	-1.95824	1.57851	-1.95824	1.52731
-1.9582	1.54815	-1.9582	1.53252	-1.9582	1.57851	-1.9582	1.52833
-1.95816	1.54815	-1.95816	1.5356	-1.95816	1.57851	-1.95816	1.52936
-1.95812	1.54815	-1.95812	1.53818	-1.95812	1.57851	-1.95812	1.53039
-1.95808	1.54815	-1.95808	1.53715	-1.95808	1.57851	-1.95808	1.53142
-1.95804	1.54815	-1.95804	1.53612	-1.95804	1.57851	-1.95804	1.53245
-1.958	1.54815	-1.958	1.53509	-1.958	1.57851	-1.958	1.53348
-1.95796	1.54815	-1.95796	1.53406	-1.95796	1.57851	-1.95796	1.53451
-1.95792	1.54815	-1.95792	1.53303	-1.95792	1.57851	-1.95792	1.53554
-1.95788	1.54815	-1.95788	1.532	-1.95788	1.57851	-1.95788	1.53657
-1.95784	1.54815	-1.95784	1.53097	-1.95784	1.57851	-1.95784	1.5376
-1.9578	1.54815	-1.9578	1.52994	-1.9578	1.57786	-1.9578	1.53863
-1.95776	1.54815	-1.95776	1.52891	-1.95776	1.5758	-1.95776	1.53965
-1.95772	1.54815	-1.95772	1.52788	-1.95772	1.57375	-1.95772	1.54068
-1.95768	1.54815	-1.95768	1.52685	-1.95768	1.57169	-1.95768	1.54171
-1.95764	1.54815	-1.95764	1.52583	-1.95764	1.56963	-1.95764	1.54274
-1.9576	1.54815	-1.9576	1.5248	-1.9576	1.56757	-1.9576	1.54377
-1.95756	1.54815	-1.95756	1.52377	-1.95756	1.56551	-1.95756	1.5448
-1.95752	1.54815	-1.95752	1.52274	-1.95752	1.56345	-1.95752	1.54583
-1.95748	1.54815	-1.95748	1.52274	-1.95748	1.56294	-1.95748	1.5448
-1.95744	1.54815	-1.95744	1.52377	-1.95744	1.56397	-1.95744	1.54171
-1.9574	1.54815	-1.9574	1.5248	-1.9574	1.565	-1.9574	1.53863
-1.95736	1.54815	-1.95736	1.52583	-1.95736	1.56603	-1.95736	1.53554
-1.95732	1.54815	-1.95732	1.52685	-1.95732	1.56706	-1.95732	1.53245
-1.95728	1.54815	-1.95728	1.52788	-1.95728	1.56808	-1.95728	1.52936
-1.95724	1.54815	-1.95724	1.52891	-1.95724	1.56911	-1.95724	1.52628
-1.9572	1.54815	-1.9572	1.52994	-1.9572	1.57014	-1.9572	1.52319
-1.95716	1.54815	-1.95716	1.53026	-1.95716	1.56976	-1.95716	1.52505
-1.95712	1.54815	-1.95712	1.53026	-1.95712	1.56873	-1.95712	1.52917
-1.95708	1.54815	-1.95708	1.53026	-1.95708	1.5677	-1.95708	1.53329
-1.95704	1.54815	-1.95704	1.53026	-1.95704	1.56667	-1.95704	1.5374
-1.957	1.54815	-1.957	1.53026	-1.957	1.56564	-1.957	1.54152
-1.95696	1.54815	-1.95696	1.53026	-1.95696	1.56461	-1.95696	1.54564
-1.95692	1.54815	-1.95692	1.53026	-1.95692	1.56358	-1.95692	1.54975
-1.95688	1.54815	-1.95688	1.53026	-1.95688	1.56255	-1.95688	1.55387
-1.95684	1.54815	-1.95684	1.53116	-1.95684	1.56152	-1.95684	1.55348
-1.9568	1.54815	-1.9568	1.53219	-1.9568	1.5605	-1.9568	1.55245
-1.95676	1.54815	-1.95676	1.53322	-1.95676	1.55947	-1.95676	1.55143
-1.95672	1.54815	-1.95672	1.53425	-1.95672	1.55844	-1.95672	1.5504
-1.95668	1.54815	-1.95668	1.53528	-1.95668	1.55741	-1.95668	1.54937
-1.95664	1.54815	-1.95664	1.53631	-1.95664	1.55638	-1.95664	1.54834
-1.9566	1.54815	-1.9566	1.53734	-1.9566	1.55535	-1.9566	1.54731
-1.95656	1.54815	-1.95656	1.53824	-1.95656	1.55432	-1.95656	1.54628
-1.95652	1.54815	-1.95652	1.53721	-1.95652	1.55329	-1.95652	1.54525
-1.95648	1.54815	-1.95648	1.53618	-1.95648	1.55226	-1.95648	1.54422
-1.95644	1.54815	-1.95644	1.53515	-1.95644	1.55123	-1.95644	1.54319
-1.9564	1.54815	-1.9564	1.53412	-1.9564	1.5502	-1.9564	1.54216
-1.95636	1.54815	-1.95636	1.53309	-1.95636	1.54917	-1.95636	1.54113
-1.95632	1.54815	-1.95632	1.53206	-1.95632	1.54815	-1.95632	1.54011
-1.95628	1.54815	-1.95628	1.53104	-1.95628	1.54712	-1.95628	1.53908
-1.95624	1.54879	-1.95624	1.53001	-1.95624	1.54712	-1.95624	1.53856
-1.9562	1.55136	-1.9562	1.52898	-1.9562	1.5502	-1.9562	1.53959
-1.95616	1.55394	-1.95616	1.52795	-1.95616	1.55329	-1.95616	1.54062
-1.95612	1.55651	-1.95612	1.52692	-1.95612	1.55638	-1.95612	1.54165
-1.95608	1.55908	-1.95608	1.52589	-1.95608	1.55947	-1.95608	1.54268
-1.95604	1.56165	-1.95604	1.52486	-1.95604	1.56255	-1.95604	1.54371
-1.956	1.56423	-1.956	1.52383	-1.956	1.56564	-1.956	1.54474
-1.95596	1.5668	-1.95596	1.5228	-1.95596	1.56873	-1.95596	1.54577
-1.95592	1.56712	-1.95592	1.52222	-1.95592	1.56956	-1.95592	1.54589
-1.95588	1.56455	-1.95588	1.52222	-1.95588	1.56751	-1.95588	1.54486
-1.95584	1.56198	-1.95584	1.52222	-1.95584	1.56545	-1.95584	1.54384
-1.9558	1.5594	-1.9558	1.52222	-1.9558	1.56339	-1.9558	1.54281
-1.95576	1.55683	-1.95576	1.52222	-1.95576	1.56133	-1.95576	1.54178
-1.95572	1.55426	-1.95572	1.52222	-1.95572	1.55927	-1.95572	1.54075
-1.95568	1.55168	-1.95568	1.52222	-1.95568	1.55721	-1.95568	1.53972
-1.95564	1.54911	-1.95564	1.52222	-1.95564	1.55516	-1.95564	1.53869
-1.9556	1.54654	-1.9556	1.52222	-1.9556	1.55567	-1.9556	1.53895
-1.95556	1.54397	-1.95556	1.52222	-1.95556	1.55773	-1.95556	1.53998
-1.95552	1.54139	-1.95552	1.52222	-1.95552	1.55979	-1.95552	1.54101
-1.95548	1.53882	-1.95548	1.52222	-1.95548	1.56185	-1.95548	1.54203
-1.95544	1.53625	-1.95544	1.52222	-1.95544	1.5639	-1.95544	1.54306
-1.9554	1.53367	-1.9554	1.52222	-1.9554	1.56596	-1.9554	1.54409
-1.95536	1.5311	-1.95536	1.52222	-1.95536	1.56802	-1.95536	1.54512
-1.95532	1.52853	-1.95532	1.52222	-1.95532	1.57008	-1.95532	1.54615
-1.95528	1.53014	-1.95528	1.52306	-1.95528	1.56796	-1.95528	1.54634
-1.95524	1.53271	-1.95524	1.52409	-1.95524	1.56487	-1.95524	1.54634
-1.9552	1.53528	-1.9552	1.52512	-1.9552	1.56178	-1.9552	1.54634
-1.95516	1.53786	-1.95516	1.52615	-1.95516	1.55869	-1.95516	1.54634
-1.95512	1.54043	-1.95512	1.52718	-1.95512	1.55561	-1.95512	1.54634
-1.95508	1.543	-1.95508	1.52821	-1.95508	1.55252	-1.95508	1.54634
-1.95504	1.54557	-1.95504	1.52923	-1.95504	1.54943	-1.95504	1.54634
-1.955	1.54815	-1.955	1.53026	-1.955	1.54634	-1.955	1.54634
-1.95496	1.54815	-1.95496	1.52923	-1.95496	1.54737	-1.95496	1.54737
-1.95492	1.54815	-1.95492	1.52821	-1.95492	1.5484	-1.95492	1.5484
-1.95488	1.54815	-1.95488	1.52718	-1.95488	1.54943	-1.95488	1.54943
-1.95484	1.54815	-1.95484	1.52615	-1.95484	1.55046	-1.95484	1.55046
-1.9548	1.54815	-1.9548	1.52512	-1.9548	1.55149	-1.9548	1.55149
-1.95476	1.54815	-1.95476	1.52409	-1.95476	1.55252	-1.95476	1.55252
-1.95472	1.54815	-1.95472	1.52306	-1.95472	1.55355	-1.95472	1.55355
-1.95468	1.54815	-1.95468	1.52222	-1.95468	1.55419	-1.95468	1.55438
-1.95464	1.54815	-1.95464	1.52222	-1.95464	1.55316	-1.95464	1.55438
-1.9546	1.54815	-1.9546	1.52222	-1.9546	1.55213	-1.9546	1.55438
-1.95456	1.54815	-1.95456	1.52222	-1.95456	1.5511	-1.95456	1.55438
-1.95452	1.54815	-1.95452	1.52222	-1.95452	1.55007	-1.95452	1.55438
-1.95448	1.54815	-1.95448	1.52222	-1.95448	1.54905	-1.95448	1.55438
-1.95444	1.54815	-1.95444	1.52222	-1.95444	1.54802	-1.95444	1.55438
-1.9544	1.54815	-1.9544	1.52222	-1.9544	1.54699	-1.9544	1.55438
-1.95436	1.54815	-1.95436	1.52184	-1.95436	1.54673	-1.95436	1.554
-1.95432	1.54815	-1.95432	1.52081	-1.95432	1.54776	-1.95432	1.55297
-1.95428	1.54815	-1.95428	1.51978	-1.95428	1.54879	-1.95428	1.55194
-1.95424	1.54815	-1.95424	1.51875	-1.95424	1.54982	-1.95424	1.55091
-1.9542	1.54815	-1.9542	1.51772	-1.9542	1.55085	-1.9542	1.54988
-1.95416	1.54815	-1.95416	1.51669	-1.95416	1.55188	-1.95416	1.54885
-1.95412	1.54815	-1.95412	1.51566	-1.95412	1.55291	-1.95412	1.54782
-1.95408	1.54815	-1.95408	1.51463	-1.95408	1.55393	-1.95408	1.54679
-1.95404	1.54815	-1.95404	1.51534	-1.95404	1.55381	-1.95404	1.54634
-1.954	1.54815	-1.954	1.5174	-1.954	1.55278	-1.954	1.54634
-1.95396	1.54815	-1.95396	1.51946	-1.95396	1.55175	-1.95396	1.54634
-1.95392	1.54815	-1.95392	1.52152	-1.95392	1.55072	-1.95392	1.54634
-1.95388	1.54815	-1.95388	1.52357	-1.95388	1.54969	-1.95388	1.54634
-1.95384	1.54815	-1.95384	1.52563	-1.95384	1.54866	-1.95384	1.54634
-1.9538	1.54815	-1.9538	1.52769	-1.9538	1.54763	-1.9538	1.54634
-1.95376	1.54815	-1.95376	1.52975	-1.95376	1.5466	-1.95376	1.54634
-1.95372	1.54815	-1.95372	1.53026	-1.95372	1.54634	-1.95372	1.54634
-1.95368	1.54815	-1.95368	1.53026	-1.95368	1.54634	-1.95368	1.54634
-1.95364	1.54815	-1.95364	1.53026	-1.95364	1.54634	-1.95364	1.54634
-1.9536	1.54815	-1.9536	1.53026	-1.9536	1.54634	-1.9536	1.54634
-1.95356	1.54815	-1.95356	1.53026	-1.95356	1.54634	-1.95356	1.54634
-1.95352	1.54815	-1.95352	1.53026	-1.95352	1.54634	-1.95352	1.54634
-1.95348	1.54815	-1.95348	1.53026	-1.95348	1.54634	-1.95348	1.54634
-1.95344	1.54815	-1.95344	1.53026	-1.95344	1.54634	-1.95344	1.54634
-1.9534	1.54815	-1.9534	1.5293	-1.9534	1.54634	-1.9534	1.54538
-1.95336	1.54815	-1.95336	1.52827	-1.95336	1.54634	-1.95336	1.54435
-1.95332	1.54815	-1.95332	1.52724	-1.95332	1.54634	-1.95332	1.54332
-1.95328	1.54815	-1.95328	1.52621	-1.95328	1.54634	-1.95328	1.54229
-1.95324	1.54815	-1.95324	1.52518	-1.95324	1.54634	-1.95324	1.54126
-1.9532	1.54815	-1.9532	1.52415	-1.9532	1.54634	-1.9532	1.54023
-1.95316	1.54815	-1.95316	1.52312	-1.95316	1.54634	-1.95316	1.5392
-1.95312	1.54815	-1.95312	1.52222	-1.95312	1.54634	-1.95312	1.53818
-1.95308	1.54815	-1.95308	1.52222	-1.95308	1.54634	-1.95308	1.53715
-1.95304	1.54815	-1.95304	1.52222	-1.95304	1.54634	-1.95304	1.53612
-1.953	1.54815	-1.953	1.52222	-1.953	1.54634	-1.953	1.53509
-1.95296	1.54815	-1.95296	1.52222	-1.95296	1.54634	-1.95296	1.53406
-1.95292	1.54815	-1.95292	1.52222	-1.95292	1.54634	-1.95292	1.53303
-1.95288	1.54815	-1.95288	1.52222	-1.95288	1.54634	-1.95288	1.532
-1.95284	1.54815	-1.95284	1.52222	-1.95284	1.54634	-1.95284	1.53097
-1.9528	1.54815	-1.9528	1.52319	-1.9528	1.54699	-1.9528	1.53059
-1.95276	1.54815	-1.95276	1.52628	-1.95276	1.54905	-1.95276	1.53161
-1.95272	1.54815	-1.95272	1.52936	-1.95272	1.5511	-1.95272	1.53264
-1.95268	1.54815	-1.95268	1.53245	-1.95268	1.55316	-1.95268	1.53367
-1.95264	1.54815	-1.95264	1.53554	-1.95264	1.55522	-1.95264	1.5347
-1.9526	1.54815	-1.9526	1.53863	-1.9526	1.55728	-1.9526	1.53573
-1.95256	1.54815	-1.95256	1.54171	-1.95256	1.55934	-1.95256	1.53676
-1.95252	1.54815	-1.95252	1.5448	-1.95252	1.5614	-1.95252	1.53779
-1.95248	1.54686	-1.95248	1.5448	-1.95248	1.56191	-1.95248	1.53779
-1.95244	1.54429	-1.95244	1.54171	-1.95244	1.56088	-1.95244	1.53676
-1.9524	1.54171	-1.9524	1.53863	-1.9524	1.55985	-1.9524	1.53573
-1.95236	1.53914	-1.95236	1.53554	-1.95236	1.55882	-1.95236	1.5347
-1.95232	1.53657	-1.95232	1.53245	-1.95232	1.55779	-1.95232	1.53367
-1.95228	1.534	-1.95228	1.52936	-1.95228	1.55676	-1.95228	1.53264
-1.95224	1.53142	-1.95224	1.52628	-1.95224	1.55574	-1.95224	1.53161
-1.9522	1.52885	-1.9522	1.52319	-1.9522	1.55471	-1.9522	1.53059
-1.95216	1.53158	-1.95216	1.52293	-1.95216	1.55438	-1.95216	1.53097
-1.95212	1.53673	-1.95212	1.52396	-1.95212	1.55438	-1.95212	1.532
-1.95208	1.54188	-1.95208	1.52499	-1.95208	1.55438	-1.95208	1.53303
-1.95204	1.54702	-1.95204	1.52602	-1.95204	1.55438	-1.95204	1.53406
-1.952	1.55217	-1.952	1.52705	-1.952	1.55438	-1.952	1.53509
-1.95196	1.55731	-1.95196	1.52808	-1.95196	1.55438	-1.95196	1.53612
-1.95192	1.56246	-1.95192	1.52911	-1.95192	1.55438	-1.95192	1.53715
-1.95188	1.5676	-1.95188	1.53014	-1.95188	1.55438	-1.95188	1.53818
-1.95184	1.566	-1.95184	1.53116	-1.95184	1.55348	-1.95184	1.5374
-1.9518	1.56342	-1.9518	1.53219	-1.9518	1.55245	-1.9518	1.53637
-1.95176	1.56085	-1.95176	1.53322	-1.95176	1.55143	-1.95176	1.53535
-1.95172	1.55828	-1.95172	1.53425	-1.95172	1.5504	-1.95172	1.53432
-1.95168	1.5557	-1.95168	1.53528	-1.95168	1.54937	-1.95168	1.53329
-1.95164	1.55313	-1.95164	1.53631	-1.95164	1.54834	-1.95164	1.53226
-1.9516	1.55056	-1.9516	1.53734	-1.9516	1.54731	-1.9516	1.53123
-1.95156	1.54831	-1.95156	1.53837	-1.95156	1.54641	-1.95156	1.53033
-1.95152	1.55088	-1.95152	1.5394	-1.95152	1.54744	-1.95152	1.53136
-1.95148	1.55345	-1.95148	1.54043	-1.95148	1.54847	-1.95148	1.53239
-1.95144	1.55603	-1.95144	1.54146	-1.95144	1.5495	-1.95144	1.53342
-1.9514	1.5586	-1.9514	1.54248	-1.9514	1.55053	-1.9514	1.53444
-1.95136	1.56117	-1.95136	1.54351	-1.95136	1.55155	-1.95136	1.53547
-1.95132	1.56375	-1.95132	1.54454	-1.95132	1.55258	-1.95132	1.5365
-1.95128	1.56632	-1.95128	1.54557	-1.95128	1.55361	-1.95128	1.53753
-1.95124	1.5676	-1.95124	1.54609	-1.95124	1.55438	-1.95124	1.53805
-1.9512	1.56503	-1.9512	1.54506	-1.9512	1.55438	-1.9512	1.53702
-1.95116	1.56246	-1.95116	1.54403	-1.95116	1.55438	-1.95116	1.53599
-1.95112	1.55989	-1.95112	1.543	-1.95112	1.55438	-1.95112	1.53496
-1.95108	1.55731	-1.95108	1.54197	-1.95108	1.55438	-1.95108	1.53393
-1.95104	1.55474	-1.95104	1.54094	-1.95104	1.55438	-1.95104	1.5329
-1.951	1.55217	-1.951	1.53991	-1.951	1.55438	-1.951	1.53187
-1.95096	1.54959	-1.95096	1.53888	-1.95096	1.55438	-1.95096	1.53084
-1.95092	1.54815	-1.95092	1.53875	-1.95092	1.55438	-1.95092	1.53026
-1.95088	1.54815	-1.95088	1.53978	-1.95088	1.55438	-1.95088	1.53026
-1.95084	1.54815	-1.95084	1.54081	-1.95084	1.55438	-1.95084	1.53026
-1.9508	1.54815	-1.9508	1.54184	-1.9508	1.55438	-1.9508	1.53026
-1.95076	1.54815	-1.95076	1.54287	-1.95076	1.55438	-1.95076	1.53026
-1.95072	1.54815	-1.95072	1.5439	-1.95072	1.55438	-1.95072	1.53026
-1.95068	1.54815	-1.95068	1.54493	-1.95068	1.55438	-1.95068	1.53026
-1.95064	1.54815	-1.95064	1.54596	-1.95064	1.55438	-1.95064	1.53026
-1.9506	1.54654	-1.9506	1.54506	-1.9506	1.55438	-1.9506	1.53091
-1.95056	1.54397	-1.95056	1.543	-1.95056	1.55438	-1.95056	1.53194
-1.95052	1.54139	-1.95052	1.54094	-1.95052	1.55438	-1.95052	1.53297
-1.95048	1.53882	-1.95048	1.53888	-1.95048	1.55438	-1.95048	1.53399
-1.95044	1.53625	-1.95044	1.53682	-1.95044	1.55438	-1.95044	1.53502
-1.9504	1.53367	-1.9504	1.53477	-1.9504	1.55438	-1.9504	1.53605
-1.95036	1.5311	-1.95036	1.53271	-1.95036	1.55438	-1.95036	1.53708
-1.95032	1.52853	-1.95032	1.53065	-1.95032	1.55438	-1.95032	1.53811
-1.95028	1.53014	-1.95028	1.53026	-1.95028	1.55438	-1.95028	1.53412
-1.95024	1.53271	-1.95024	1.53026	-1.95024	1.55438	-1.95024	1.52898
-1.9502	1.53528	-1.9502	1.53026	-1.9502	1.55438	-1.9502	1.52383
-1.95016	1.53786	-1.95016	1.53026	-1.95016	1.55438	-1.95016	1.51869
-1.95012	1.54043	-1.95012	1.53026	-1.95012	1.55438	-1.95012	1.51354
-1.95008	1.543	-1.95008	1.53026	-1.95008	1.55438	-1.95008	1.50839
-1.95004	1.54557	-1.95004	1.53026	-1.95004	1.55438	-1.95004	1.50325
-1.95	1.54815	-1.95	1.53026	-1.95	1.55438	-1.95	1.4981
-1.94996	1.54815	-1.94996	1.52923	-1.94996	1.55541	-1.94996	1.50119
-1.94992	1.54815	-1.94992	1.52821	-1.94992	1.55644	-1.94992	1.50428
-1.94988	1.54815	-1.94988	1.52718	-1.94988	1.55747	-1.94988	1.50737
-1.94984	1.54815	-1.94984	1.52615	-1.94984	1.5585	-1.94984	1.51045
-1.9498	1.54815	-1.9498	1.52512	-1.9498	1.55953	-1.9498	1.51354
-1.94976	1.54815	-1.94976	1.52409	-1.94976	1.56056	-1.94976	1.51663
-1.94972	1.54815	-1.94972	1.52306	-1.94972	1.56159	-1.94972	1.51972
-1.94968	1.54815	-1.94968	1.52261	-1.94968	1.56223	-1.94968	1.52242
-1.94964	1.54815	-1.94964	1.52467	-1.94964	1.5612	-1.94964	1.52345
-1.9496	1.54815	-1.9496	1.52673	-1.9496	1.56017	-1.9496	1.52447
-1.94956	1.54815	-1.94956	1.52878	-1.94956	1.55914	-1.94956	1.5255
-1.94952	1.54815	-1.94952	1.53084	-1.94952	1.55812	-1.94952	1.52653
-1.94948	1.54815	-1.94948	1.5329	-1.94948	1.55709	-1.94948	1.52756
-1.94944	1.54815	-1.94944	1.53496	-1.94944	1.55606	-1.94944	1.52859
-1.9494	1.54815	-1.9494	1.53702	-1.9494	1.55503	-1.9494	1.52962
-1.94936	1.54815	-1.94936	1.5383	-1.94936	1.55477	-1.94936	1.53026
-1.94932	1.54815	-1.94932	1.5383	-1.94932	1.5558	-1.94932	1.53026
-1.94928	1.54815	-1.94928	1.5383	-1.94928	1.55683	-1.94928	1.53026
-1.94924	1.54815	-1.94924	1.5383	-1.94924	1.55786	-1.94924	1.53026
-1.9492	1.54815	-1.9492	1.5383	-1.9492	1.55889	-1.9492	1.53026
-1.94916	1.54815	-1.94916	1.5383	-1.94916	1.55992	-1.94916	1.53026
-1.94912	1.54815	-1.94912	1.5383	-1.94912	1.56095	-1.94912	1.53026
-1.94908	1.54815	-1.94908	1.5383	-1.94908	1.56197	-1.94908	1.53026
-1.94904	1.54815	-1.94904	1.53773	-1.94904	1.56242	-1.94904	1.53026
-1.949	1.54815	-1.949	1.5367	-1.949	1.56242	-1.949	1.53026
-1.94896	1.54815	-1.94896	1.53567	-1.94896	1.56242	-1.94896	1.53026
-1.94892	1.54815	-1.94892	1.53464	-1.94892	1.56242	-1.94892	1.53026
-1.94888	1.54815	-1.94888	1.53361	-1.94888	1.56242	-1.94888	1.53026
-1.94884	1.54815	-1.94884	1.53258	-1.94884	1.56242	-1.94884	1.53026
-1.9488	1.54815	-1.9488	1.53155	-1.9488	1.56242	-1.9488	1.53026
-1.94876	1.54815	-1.94876	1.53052	-1.94876	1.56242	-1.94876	1.53026
-1.94872	1.54815	-1.94872	1.53026	-1.94872	1.56242	-1.94872	1.53104
-1.94868	1.54815	-1.94868	1.53026	-1.94868	1.56242	-1.94868	1.53206
-1.94864	1.54815	-1.94864	1.53026	-1.94864	1.56242	-1.94864	1.53309
-1.9486	1.54815	-1.9486	1.53026	-1.9486	1.56242	-1.9486	1.53412
-1.94856	1.54815	-1.94856	1.53026	-1.94856	1.56242	-1.94856	1.53515
-1.94852	1.54815	-1.94852	1.53026	-1.94852	1.56242	-1.94852	1.53618
-1.94848	1.54815	-1.94848	1.53026	-1.94848	1.56242	-1.94848	1.53721
-1.94844	1.54815	-1.94844	1.53026	-1.94844	1.56242	-1.94844	1.53824
-1.9484	1.54815	-1.9484	1.53123	-1.9484	1.56242	-1.9484	1.5383
-1.94836	1.54815	-1.94836	1.53226	-1.94836	1.56242	-1.94836	1.5383
-1.94832	1.54815	-1.94832	1.53329	-1.94832	1.56242	-1.94832	1.5383
-1.94828	1.54815	-1.94828	1.53432	-1.94828	1.56242	-1.94828	1.5383
-1.94824	1.54815	-1.94824	1.53535	-1.94824	1.56242	-1.94824	1.5383
-1.9482	1.54815	-1.9482	1.53637	-1.9482	1.56242	-1.9482	1.5383
-1.94816	1.54815	-1.94816	1.5374	-1.94816	1.56242	-1.94816	1.5383
-1.94812	1.54815	-1.94812	1.53843	-1.94812	1.56242	-1.94812	1.5383
-1.94808	1.54815	-1.94808	1.53946	-1.94808	1.56242	-1.94808	1.5383
-1.94804	1.54815	-1.94804	1.54049	-1.94804	1.56242	-1.94804	1.5383
-1.948	1.54815	-1.948	1.54152	-1.948	1.56242	-1.948	1.5383
-1.94796	1.54815	-1.94796	1.54255	-1.94796	1.56242	-1.94796	1.5383
-1.94792	1.54815	-1.94792	1.54358	-1.94792	1.56242	-1.94792	1.5383
-1.94788	1.54815	-1.94788	1.54461	-1.94788	1.56242	-1.94788	1.5383
-1.94784	1.54815	-1.94784	1.54564	-1.94784	1.56242	-1.94784	1.5383
-1.9478	1.54815	-1.9478	1.54602	-1.9478	1.56242	-1.9478	1.5383
-1.94776	1.54815	-1.94776	1.54499	-1.94776	1.56242	-1.94776	1.5383
-1.94772	1.54815	-1.94772	1.54396	-1.94772	1.56242	-1.94772	1.5383
-1.94768	1.54815	-1.94768	1.54294	-1.94768	1.56242	-1.94768	1.5383
-1.94764	1.54815	-1.94764	1.54191	-1.94764	1.56242	-1.94764	1.5383
-1.9476	1.54815	-1.9476	1.54088	-1.9476	1.56242	-1.9476	1.5383
-1.94756	1.54815	-1.94756	1.53985	-1.94756	1.56242	-1.94756	1.5383
-1.94752	1.54815	-1.94752	1.53882	-1.94752	1.56242	-1.94752	1.5383
-1.94748	1.54815	-1.94748	1.5383	-1.94748	1.56242	-1.94748	1.53779
-1.94744	1.54815	-1.94744	1.5383	-1.94744	1.56242	-1.94744	1.53676
-1.9474	1.54815	-1.9474	1.5383	-1.9474	1.56242	-1.9474	1.53573
-1.94736	1.54815	-1.94736	1.5383	-1.94736	1.56242	-1.94736	1.5347
-1.94732	1.54815	-1.94732	1.5383	-1.94732	1.56242	-1.94732	1.53367
-1.94728	1.54815	-1.94728	1.5383	-1.94728	1.56242	-1.94728	1.53264
-1.94724	1.54815	-1.94724	1.5383	-1.94724	1.56242	-1.94724	1.53161
-1.9472	1.54815	-1.9472	1.5383	-1.9472	1.56242	-1.9472	1.53059
-1.94716	1.54815	-1.94716	1.5383	-1.94716	1.56313	-1.94716	1.53026
-1.94712	1.54815	-1.94712	1.5383	-1.94712	1.56416	-1.94712	1.53026
-1.94708	1.54815	-1.94708	1.5383	-1.94708	1.56519	-1.94708	1.53026
-1.94704	1.54815	-1.94704	1.5383	-1.94704	1.56622	-1.94704	1.53026
-1.947	1.54815	-1.947	1.5383	-1.947	1.56725	-1.947	1.53026
-1.94696	1.54815	-1.94696	1.5383	-1.94696	1.56828	-1.94696	1.53026
-1.94692	1.54815	-1.94692	1.5383	-1.94692	1.56931	-1.94692	1.53026
-1.94688	1.54815	-1.94688	1.5383	-1.94688	1.57034	-1.94688	1.53026
-1.94684	1.54815	-1.94684	1.5374	-1.94684	1.56956	-1.94684	1.53026
-1.9468	1.54815	-1.9468	1.53637	-1.9468	1.56854	-1.9468	1.53026
-1.94676	1.54815	-1.94676	1.53535	-1.94676	1.56751	-1.94676	1.53026
-1.94672	1.54815	-1.94672	1.53432	-1.94672	1.56648	-1.94672	1.53026
-1.94668	1.54815	-1.94668	1.53329	-1.94668	1.56545	-1.94668	1.53026
-1.94664	1.54815	-1.94664	1.53226	-1.94664	1.56442	-1.94664	1.53026
-1.9466	1.54815	-1.9466	1.53123	-1.9466	1.56339	-1.9466	1.53026
-1.94656	1.54815	-1.94656	1.53033	-1.94656	1.56242	-1.94656	1.53026
-1.94652	1.54815	-1.94652	1.53136	-1.94652	1.56242	-1.94652	1.53026
-1.94648	1.54815	-1.94648	1.53239	-1.94648	1.56242	-1.94648	1.53026
-1.94644	1.54815	-1.94644	1.53342	-1.94644	1.56242	-1.94644	1.53026
-1.9464	1.54815	-1.9464	1.53444	-1.9464	1.56242	-1.9464	1.53026
-1.94636	1.54815	-1.94636	1.53547	-1.94636	1.56242	-1.94636	1.53026
-1.94632	1.54815	-1.94632	1.5365	-1.94632	1.56242	-1.94632	1.53026
-1.94628	1.54815	-1.94628	1.53753	-1.94628	1.56242	-1.94628	1.53026
-1.94624	1.54815	-1.94624	1.53856	-1.94624	1.56217	-1.94624	1.53052
-1.9462	1.54815	-1.9462	1.53959	-1.9462	1.56114	-1.9462	1.53155
-1.94616	1.54815	-1.94616	1.54062	-1.94616	1.56011	-1.94616	1.53258
-1.94612	1.54815	-1.94612	1.54165	-1.94612	1.55908	-1.94612	1.53361
-1.94608	1.54815	-1.94608	1.54268	-1.94608	1.55805	-1.94608	1.53464
-1.94604	1.54815	-1.94604	1.54371	-1.94604	1.55702	-1.94604	1.53567
-1.946	1.54815	-1.946	1.54474	-1.946	1.55599	-1.946	1.5367
-1.94596	1.54815	-1.94596	1.54577	-1.94596	1.55496	-1.94596	1.53773
-1.94592	1.54927	-1.94592	1.54544	-1.94592	1.55438	-1.94592	1.53875
-1.94588	1.55185	-1.94588	1.54339	-1.94588	1.55438	-1.94588	1.53978
-1.94584	1.55442	-1.94584	1.54133	-1.94584	1.55438	-1.94584	1.54081
-1.9458	1.55699	-1.9458	1.53927	-1.9458	1.55438	-1.9458	1.54184
-1.94576	1.55956	-1.94576	1.53721	-1.94576	1.55438	-1.94576	1.54287
-1.94572	1.56214	-1.94572	1.53515	-1.94572	1.55438	-1.94572	1.5439
-1.94568	1.56471	-1.94568	1.53309	-1.94568	1.55438	-1.94568	1.54493
-1.94564	1.56728	-1.94564	1.53104	-1.94564	1.55438	-1.94564	1.54596
-1.9456	1.56664	-1.9456	1.53026	-1.9456	1.55503	-1.9456	1.54506
-1.94556	1.56407	-1.94556	1.53026	-1.94556	1.55606	-1.94556	1.543
-1.94552	1.56149	-1.94552	1.53026	-1.94552	1.55709	-1.94552	1.54094
-1.94548	1.55892	-1.94548	1.53026	-1.94548	1.55812	-1.94548	1.53888
-1.94544	1.55635	-1.94544	1.53026	-1.94544	1.55914	-1.94544	1.53682
-1.9454	1.55378	-1.9454	1.53026	-1.9454	1.56017	-1.9454	1.53477
-1.94536	1.5512	-1.94536	1.53026	-1.94536	1.5612	-1.94536	1.53271
-1.94532	1.54863	-1.94532	1.53026	-1.94532	1.56223	-1.94532	1.53065
-1.94528	1.54815	-1.94528	1.52943	-1.94528	1.56075	-1.94528	1.53026
-1.94524	1.54815	-1.94524	1.5284	-1.94524	1.55869	-1.94524	1.53026
-1.9452	1.54815	-1.9452	1.52737	-1.9452	1.55664	-1.9452	1.53026
-1.94516	1.54815	-1.94516	1.52634	-1.94516	1.55458	-1.94516	1.53026
-1.94512	1.54815	-1.94512	1.52531	-1.94512	1.55252	-1.94512	1.53026
-1.94508	1.54815	-1.94508	1.52428	-1.94508	1.55046	-1.94508	1.53026
-1.94504	1.54815	-1.94504	1.52325	-1.94504	1.5484	-1.94504	1.53026
-1.945	1.54815	-1.945	1.52222	-1.945	1.54634	-1.945	1.53026
-1.94496	1.54815	-1.94496	1.52428	-1.94496	1.54737	-1.94496	1.53129
-1.94492	1.54815	-1.94492	1.52634	-1.94492	1.5484	-1.94492	1.53232
-1.94488	1.54815	-1.94488	1.5284	-1.94488	1.54943	-1.94488	1.53335
-1.94484	1.54815	-1.94484	1.53046	-1.94484	1.55046	-1.94484	1.53438
-1.9448	1.54815	-1.9448	1.53252	-1.9448	1.55149	-1.9448	1.53541
-1.94476	1.54815	-1.94476	1.53457	-1.94476	1.55252	-1.94476	1.53644
-1.94472	1.54815	-1.94472	1.53663	-1.94472	1.55355	-1.94472	1.53747
-1.94468	1.54766	-1.94468	1.5383	-1.94468	1.554	-1.94468	1.53869
-1.94464	1.54509	-1.94464	1.5383	-1.94464	1.55194	-1.94464	1.54075
-1.9446	1.54252	-1.9446	1.5383	-1.9446	1.54988	-1.9446	1.54281
-1.94456	1.53995	-1.94456	1.5383	-1.94456	1.54782	-1.94456	1.54486
-1.94452	1.53737	-1.94452	1.5383	-1.94452	1.54577	-1.94452	1.54692
-1.94448	1.5348	-1.94448	1.5383	-1.94448	1.54371	-1.94448	1.54898
-1.94444	1.53223	-1.94444	1.5383	-1.94444	1.54165	-1.94444	1.55104
-1.9444	1.52965	-1.9444	1.5383	-1.9444	1.53959	-1.9444	1.5531
-1.94436	1.52901	-1.94436	1.53792	-1.94436	1.5383	-1.94436	1.554
-1.94432	1.53158	-1.94432	1.53689	-1.94432	1.5383	-1.94432	1.55297
-1.94428	1.53416	-1.94428	1.53586	-1.94428	1.5383	-1.94428	1.55194
-1.94424	1.53673	-1.94424	1.53483	-1.94424	1.5383	-1.94424	1.55091
-1.9442	1.5393	-1.9442	1.5338	-1.9442	1.5383	-1.9442	1.54988
-1.94416	1.54188	-1.94416	1.53277	-1.94416	1.5383	-1.94416	1.54885
-1.94412	1.54445	-1.94412	1.53174	-1.94412	1.5383	-1.94412	1.54782
-1.94408	1.54702	-1.94408	1.53071	-1.94408	1.5383	-1.94408	1.54679
-1.94404	1.54815	-1.94404	1.52968	-1.94404	1.53773	-1.94404	1.54577
-1.944	1.54815	-1.944	1.52866	-1.944	1.5367	-1.944	1.54474
-1.94396	1.54815	-1.94396	1.52763	-1.94396	1.53567	-1.94396	1.54371
-1.94392	1.54815	-1.94392	1.5266	-1.94392	1.53464	-1.94392	1.54268
-1.94388	1.54815	-1.94388	1.52557	-1.94388	1.53361	-1.94388	1.54165
-1.94384	1.54815	-1.94384	1.52454	-1.94384	1.53258	-1.94384	1.54062
-1.9438	1.54815	-1.9438	1.52351	-1.9438	1.53155	-1.9438	1.53959
-1.94376	1.54815	-1.94376	1.52248	-1.94376	1.53052	-1.94376	1.53856
-1.94372	1.54622	-1.94372	1.52222	-1.94372	1.53181	-1.94372	1.53753
-1.94368	1.54364	-1.94368	1.52222	-1.94368	1.53387	-1.94368	1.5365
-1.94364	1.54107	-1.94364	1.52222	-1.94364	1.53592	-1.94364	1.53547
-1.9436	1.5385	-1.9436	1.52222	-1.9436	1.53798	-1.9436	1.53444
-1.94356	1.53593	-1.94356	1.52222	-1.94356	1.54004	-1.94356	1.53342
-1.94352	1.53335	-1.94352	1.52222	-1.94352	1.5421	-1.94352	1.53239
-1.94348	1.53078	-1.94348	1.52222	-1.94348	1.54416	-1.94348	1.53136
-1.94344	1.52821	-1.94344	1.52222	-1.94344	1.54622	-1.94344	1.53033
-1.9434	1.53046	-1.9434	1.52319	-1.9434	1.54827	-1.9434	1.53026
-1.94336	1.53303	-1.94336	1.52422	-1.94336	1.55033	-1.94336	1.53026
-1.94332	1.5356	-1.94332	1.52525	-1.94332	1.55239	-1.94332	1.53026
-1.94328	1.53818	-1.94328	1.52628	-1.94328	1.55445	-1.94328	1.53026
-1.94324	1.54075	-1.94324	1.52731	-1.94324	1.55651	-1.94324	1.53026
-1.9432	1.54332	-1.9432	1.52833	-1.9432	1.55857	-1.9432	1.53026
-1.94316	1.5459	-1.94316	1.52936	-1.94316	1.56062	-1.94316	1.53026
-1.94312	1.54815	-1.94312	1.53026	-1.94312	1.56204	-1.94312	1.53039
-1.94308	1.54815	-1.94308	1.53026	-1.94308	1.55895	-1.94308	1.53142
-1.94304	1.54815	-1.94304	1.53026	-1.94304	1.55586	-1.94304	1.53245
-1.943	1.54815	-1.943	1.53026	-1.943	1.55278	-1.943	1.53348
-1.94296	1.54815	-1.94296	1.53026	-1.94296	1.54969	-1.94296	1.53451
-1.94292	1.54815	-1.94292	1.53026	-1.94292	1.5466	-1.94292	1.53554
-1.94288	1.54815	-1.94288	1.53026	-1.94288	1.54351	-1.94288	1.53657
-1.94284	1.54815	-1.94284	1.53026	-1.94284	1.54043	-1.94284	1.5376
-1.9428	1.54734	-1.9428	1.53026	-1.9428	1.53895	-1.9428	1.53863
-1.94276	1.54477	-1.94276	1.53026	-1.94276	1.54101	-1.94276	1.53965
-1.94272	1.5422	-1.94272	1.53026	-1.94272	1.54306	-1.94272	1.54068
-1.94268	1.53962	-1.94268	1.53026	-1.94268	1.54512	-1.94268	1.54171
-1.94264	1.53705	-1.94264	1.53026	-1.94264	1.54718	-1.94264	1.54274
-1.9426	1.53448	-1.9426	1.53026	-1.9426	1.54924	-1.9426	1.54377
-1.94256	1.53191	-1.94256	1.53026	-1.94256	1.5513	-1.94256	1.5448
-1.94252	1.52933	-1.94252	1.53026	-1.94252	1.55336	-1.94252	1.54583
-1.94248	1.52933	-1.94248	1.53026	-1.94248	1.55438	-1.94248	1.54583
-1.94244	1.53191	-1.94244	1.53026	-1.94244	1.55438	-1.94244	1.5448
-1.9424	1.53448	-1.9424	1.53026	-1.9424	1.55438	-1.9424	1.54377
-1.94236	1.53705	-1.94236	1.53026	-1.94236	1.55438	-1.94236	1.54274
-1.94232	1.53962	-1.94232	1.53026	-1.94232	1.55438	-1.94232	1.54171
-1.94228	1.5422	-1.94228	1.53026	-1.94228	1.55438	-1.94228	1.54068
-1.94224	1.54477	-1.94224	1.53026	-1.94224	1.55438	-1.94224	1.53965
-1.9422	1.54734	-1.9422	1.53026	-1.9422	1.55438	-1.9422	1.53863
-1.94216	1.54815	-1.94216	1.53097	-1.94216	1.55368	-1.94216	1.53901
-1.94212	1.54815	-1.94212	1.532	-1.94212	1.55265	-1.94212	1.54004
-1.94208	1.54815	-1.94208	1.53303	-1.94208	1.55162	-1.94208	1.54107
-1.94204	1.54815	-1.94204	1.53406	-1.94204	1.55059	-1.94204	1.5421
-1.942	1.54815	-1.942	1.53509	-1.942	1.54956	-1.942	1.54313
-1.94196	1.54815	-1.94196	1.53612	-1.94196	1.54853	-1.94196	1.54416
-1.94192	1.54815	-1.94192	1.53715	-1.94192	1.5475	-1.94192	1.54519
-1.94188	1.54815	-1.94188	1.53818	-1.94188	1.54647	-1.94188	1.54622
-1.94184	1.54815	-1.94184	1.5383	-1.94184	1.54634	-1.94184	1.54634
-1.9418	1.54815	-1.9418	1.5383	-1.9418	1.54634	-1.9418	1.54634
-1.94176	1.54815	-1.94176	1.5383	-1.94176	1.54634	-1.94176	1.54634
-1.94172	1.54815	-1.94172	1.5383	-1.94172	1.54634	-1.94172	1.54634
-1.94168	1.54815	-1.94168	1.5383	-1.94168	1.54634	-1.94168	1.54634
-1.94164	1.54815	-1.94164	1.5383	-1.94164	1.54634	-1.94164	1.54634
-1.9416	1.54815	-1.9416	1.5383	-1.9416	1.54634	-1.9416	1.54634
-1.94156	1.54815	-1.94156	1.53824	-1.94156	1.54641	-1.94156	1.54622
-1.94152	1.54815	-1.94152	1.53721	-1.94152	1.54744	-1.94152	1.54416
-1.94148	1.54815	-1.94148	1.53618	-1.94148	1.54847	-1.94148	1.5421
-1.94144	1.54815	-1.94144	1.53515	-1.94144	1.5495	-1.94144	1.54004
-1.9414	1.54815	-1.9414	1.53412	-1.9414	1.55053	-1.9414	1.53798
-1.94136	1.54815	-1.94136	1.53309	-1.94136	1.55155	-1.94136	1.53592
-1.94132	1.54815	-1.94132	1.53206	-1.94132	1.55258	-1.94132	1.53387
-1.94128	1.54815	-1.94128	1.53104	-1.94128	1.55361	-1.94128	1.53181
-1.94124	1.5475	-1.94124	1.53001	-1.94124	1.55387	-1.94124	1.53052
-1.9412	1.54493	-1.9412	1.52898	-1.9412	1.55181	-1.9412	1.53155
-1.94116	1.54236	-1.94116	1.52795	-1.94116	1.54975	-1.94116	1.53258
-1.94112	1.53979	-1.94112	1.52692	-1.94112	1.5477	-1.94112	1.53361
-1.94108	1.53721	-1.94108	1.52589	-1.94108	1.54564	-1.94108	1.53464
-1.94104	1.53464	-1.94104	1.52486	-1.94104	1.54358	-1.94104	1.53567
-1.941	1.53207	-1.941	1.52383	-1.941	1.54152	-1.941	1.5367
-1.94096	1.52949	-1.94096	1.5228	-1.94096	1.53946	-1.94096	1.53773
-1.94092	1.52917	-1.94092	1.52493	-1.94092	1.53875	-1.94092	1.5383
-1.94088	1.53175	-1.94088	1.5311	-1.94088	1.53978	-1.94088	1.5383
-1.94084	1.53432	-1.94084	1.53727	-1.94084	1.54081	-1.94084	1.5383
-1.9408	1.53689	-1.9408	1.54345	-1.9408	1.54184	-1.9408	1.5383
-1.94076	1.53946	-1.94076	1.54962	-1.94076	1.54287	-1.94076	1.5383
-1.94072	1.54204	-1.94072	1.5558	-1.94072	1.5439	-1.94072	1.5383
-1.94068	1.54461	-1.94068	1.56197	-1.94068	1.54493	-1.94068	1.5383
-1.94064	1.54718	-1.94064	1.56815	-1.94064	1.54596	-1.94064	1.5383
-1.9406	1.54654	-1.9406	1.56725	-1.9406	1.54763	-1.9406	1.53766
-1.94056	1.54397	-1.94056	1.5621	-1.94056	1.54969	-1.94056	1.53663
-1.94052	1.54139	-1.94052	1.55696	-1.94052	1.55175	-1.94052	1.5356
-1.94048	1.53882	-1.94048	1.55181	-1.94048	1.55381	-1.94048	1.53457
-1.94044	1.53625	-1.94044	1.54667	-1.94044	1.55586	-1.94044	1.53354
-1.9404	1.53367	-1.9404	1.54152	-1.9404	1.55792	-1.9404	1.53252
-1.94036	1.5311	-1.94036	1.53637	-1.94036	1.55998	-1.94036	1.53149
-1.94032	1.52853	-1.94032	1.53123	-1.94032	1.56204	-1.94032	1.53046
-1.94028	1.53014	-1.94028	1.52943	-1.94028	1.56159	-1.94028	1.53026
-1.94024	1.53271	-1.94024	1.5284	-1.94024	1.56056	-1.94024	1.53026
-1.9402	1.53528	-1.9402	1.52737	-1.9402	1.55953	-1.9402	1.53026
-1.94016	1.53786	-1.94016	1.52634	-1.94016	1.5585	-1.94016	1.53026
-1.94012	1.54043	-1.94012	1.52531	-1.94012	1.55747	-1.94012	1.53026
-1.94008	1.543	-1.94008	1.52428	-1.94008	1.55644	-1.94008	1.53026
-1.94004	1.54557	-1.94004	1.52325	-1.94004	1.55541	-1.94004	1.53026
-1.94	1.54815	-1.94	1.52222	-1.94	1.55438	-1.94	1.53026
-1.93996	1.54815	-1.93996	1.52325	-1.93996	1.55438	-1.93996	1.53026
-1.93992	1.54815	-1.93992	1.52428	-1.93992	1.55438	-1.93992	1.53026
-1.93988	1.54815	-1.93988	1.52531	-1.93988	1.55438	-1.93988	1.53026
-1.93984	1.54815	-1.93984	1.52634	-1.93984	1.55438	-1.93984	1.53026
-1.9398	1.54815	-1.9398	1.52737	-1.9398	1.55438	-1.9398	1.53026
-1.93976	1.54815	-1.93976	1.5284	-1.93976	1.55438	-1.93976	1.53026
-1.93972	1.54815	-1.93972	1.52943	-1.93972	1.55438	-1.93972	1.53026
-1.93968	1.54863	-1.93968	1.53026	-1.93968	1.55458	-1.93968	1.53026
-1.93964	1.5512	-1.93964	1.53026	-1.93964	1.55561	-1.93964	1.53026
-1.9396	1.55378	-1.9396	1.53026	-1.9396	1.55664	-1.9396	1.53026
-1.93956	1.55635	-1.93956	1.53026	-1.93956	1.55766	-1.93956	1.53026
-1.93952	1.55892	-1.93952	1.53026	-1.93952	1.55869	-1.93952	1.53026
-1.93948	1.56149	-1.93948	1.53026	-1.93948	1.55972	-1.93948	1.53026
-1.93944	1.56407	-1.93944	1.53026	-1.93944	1.56075	-1.93944	1.53026
-1.9394	1.56664	-1.9394	1.53026	-1.9394	1.56178	-1.9394	1.53026
-1.93936	1.56728	-1.93936	1.53065	-1.93936	1.56242	-1.93936	1.53026
-1.93932	1.56471	-1.93932	1.53168	-1.93932	1.56242	-1.93932	1.53026
-1.93928	1.56214	-1.93928	1.53271	-1.93928	1.56242	-1.93928	1.53026
-1.93924	1.55956	-1.93924	1.53374	-1.93924	1.56242	-1.93924	1.53026
-1.9392	1.55699	-1.9392	1.53477	-1.9392	1.56242	-1.9392	1.53026
-1.93916	1.55442	-1.93916	1.5358	-1.93916	1.56242	-1.93916	1.53026
-1.93912	1.55185	-1.93912	1.53682	-1.93912	1.56242	-1.93912	1.53026
-1.93908	1.54927	-1.93908	1.53785	-1.93908	1.56242	-1.93908	1.53026
-1.93904	1.5467	-1.93904	1.5383	-1.93904	1.563	-1.93904	1.52968
-1.939	1.54413	-1.939	1.5383	-1.939	1.56403	-1.939	1.52866
-1.93896	1.54155	-1.93896	1.5383	-1.93896	1.56506	-1.93896	1.52763
-1.93892	1.53898	-1.93892	1.5383	-1.93892	1.56609	-1.93892	1.5266
-1.93888	1.53641	-1.93888	1.5383	-1.93888	1.56712	-1.93888	1.52557
-1.93884	1.53384	-1.93884	1.5383	-1.93884	1.56815	-1.93884	1.52454
-1.9388	1.53126	-1.9388	1.5383	-1.9388	1.56918	-1.9388	1.52351
-1.93876	1.52869	-1.93876	1.5383	-1.93876	1.57021	-1.93876	1.52248
-1.93872	1.52998	-1.93872	1.53753	-1.93872	1.57046	-1.93872	1.523
-1.93868	1.53255	-1.93868	1.5365	-1.93868	1.57046	-1.93868	1.52402
-1.93864	1.53512	-1.93864	1.53547	-1.93864	1.57046	-1.93864	1.52505
-1.9386	1.53769	-1.9386	1.53444	-1.9386	1.57046	-1.9386	1.52608
-1.93856	1.54027	-1.93856	1.53342	-1.93856	1.57046	-1.93856	1.52711
-1.93852	1.54284	-1.93852	1.53239	-1.93852	1.57046	-1.93852	1.52814
-1.93848	1.54541	-1.93848	1.53136	-1.93848	1.57046	-1.93848	1.52917
-1.93844	1.54799	-1.93844	1.53033	-1.93844	1.57046	-1.93844	1.5302
-1.9384	1.54573	-1.9384	1.53026	-1.9384	1.5695	-1.9384	1.53123
-1.93836	1.54316	-1.93836	1.53026	-1.93836	1.56847	-1.93836	1.53226
-1.93832	1.54059	-1.93832	1.53026	-1.93832	1.56744	-1.93832	1.53329
-1.93828	1.53802	-1.93828	1.53026	-1.93828	1.56641	-1.93828	1.53432
-1.93824	1.53544	-1.93824	1.53026	-1.93824	1.56538	-1.93824	1.53535
-1.9382	1.53287	-1.9382	1.53026	-1.9382	1.56435	-1.9382	1.53637
-1.93816	1.5303	-1.93816	1.53026	-1.93816	1.56333	-1.93816	1.5374
-1.93812	1.52837	-1.93812	1.53014	-1.93812	1.56268	-1.93812	1.53818
-1.93808	1.53094	-1.93808	1.52911	-1.93808	1.56474	-1.93808	1.53715
-1.93804	1.53351	-1.93804	1.52808	-1.93804	1.5668	-1.93804	1.53612
-1.938	1.53609	-1.938	1.52705	-1.938	1.56886	-1.938	1.53509
-1.93796	1.53866	-1.93796	1.52602	-1.93796	1.57092	-1.93796	1.53406
-1.93792	1.54123	-1.93792	1.52499	-1.93792	1.57297	-1.93792	1.53303
-1.93788	1.54381	-1.93788	1.52396	-1.93788	1.57503	-1.93788	1.532
-1.93784	1.54638	-1.93784	1.52293	-1.93784	1.57709	-1.93784	1.53097
-1.9378	1.54815	-1.9378	1.52222	-1.9378	1.57883	-1.9378	1.53059
-1.93776	1.54815	-1.93776	1.52222	-1.93776	1.57986	-1.93776	1.53161
-1.93772	1.54815	-1.93772	1.52222	-1.93772	1.58088	-1.93772	1.53264
-1.93768	1.54815	-1.93768	1.52222	-1.93768	1.58191	-1.93768	1.53367
-1.93764	1.54815	-1.93764	1.52222	-1.93764	1.58294	-1.93764	1.5347
-1.9376	1.54815	-1.9376	1.52222	-1.9376	1.58397	-1.9376	1.53573
-1.93756	1.54815	-1.93756	1.52222	-1.93756	1.585	-1.93756	1.53676
-1.93752	1.54815	-1.93752	1.52222	-1.93752	1.58603	-1.93752	1.53779
-1.93748	1.54686	-1.93748	1.52274	-1.93748	1.58552	-1.93748	1.53727
-1.93744	1.54429	-1.93744	1.52377	-1.93744	1.58346	-1.93744	1.53522
-1.9374	1.54171	-1.9374	1.5248	-1.9374	1.5814	-1.9374	1.53316
-1.93736	1.53914	-1.93736	1.52583	-1.93736	1.57934	-1.93736	1.5311
-1.93732	1.53657	-1.93732	1.52685	-1.93732	1.57728	-1.93732	1.52904
-1.93728	1.534	-1.93728	1.52788	-1.93728	1.57522	-1.93728	1.52698
-1.93724	1.53142	-1.93724	1.52891	-1.93724	1.57317	-1.93724	1.52493
-1.9372	1.52885	-1.9372	1.52994	-1.9372	1.57111	-1.9372	1.52287
-1.93716	1.52982	-1.93716	1.53026	-1.93716	1.56905	-1.93716	1.52293
-1.93712	1.53239	-1.93712	1.53026	-1.93712	1.56699	-1.93712	1.52396
-1.93708	1.53496	-1.93708	1.53026	-1.93708	1.56493	-1.93708	1.52499
-1.93704	1.53753	-1.93704	1.53026	-1.93704	1.56287	-1.93704	1.52602
-1.937	1.54011	-1.937	1.53026	-1.937	1.56082	-1.937	1.52705
-1.93696	1.54268	-1.93696	1.53026	-1.93696	1.55876	-1.93696	1.52808
-1.93692	1.54525	-1.93692	1.53026	-1.93692	1.5567	-1.93692	1.52911
-1.93688	1.54783	-1.93688	1.53026	-1.93688	1.55464	-1.93688	1.53014
-1.93684	1.54815	-1.93684	1.53026	-1.93684	1.55528	-1.93684	1.53116
-1.9368	1.54815	-1.9368	1.53026	-1.9368	1.55631	-1.9368	1.53219
-1.93676	1.54815	-1.93676	1.53026	-1.93676	1.55734	-1.93676	1.53322
-1.93672	1.54815	-1.93672	1.53026	-1.93672	1.55837	-1.93672	1.53425
-1.93668	1.54815	-1.93668	1.53026	-1.93668	1.5594	-1.93668	1.53528
-1.93664	1.54815	-1.93664	1.53026	-1.93664	1.56043	-1.93664	1.53631
-1.9366	1.54815	-1.9366	1.53026	-1.9366	1.56146	-1.9366	1.53734
-1.93656	1.54815	-1.93656	1.53014	-1.93656	1.5623	-1.93656	1.5383
-1.93652	1.54815	-1.93652	1.52808	-1.93652	1.56024	-1.93652	1.5383
-1.93648	1.54815	-1.93648	1.52602	-1.93648	1.55818	-1.93648	1.5383
-1.93644	1.54815	-1.93644	1.52396	-1.93644	1.55612	-1.93644	1.5383
-1.9364	1.54815	-1.9364	1.5219	-1.9364	1.55406	-1.9364	1.5383
-1.93636	1.54815	-1.93636	1.51984	-1.93636	1.552	-1.93636	1.5383
-1.93632	1.54815	-1.93632	1.51779	-1.93632	1.54995	-1.93632	1.5383
-1.93628	1.54815	-1.93628	1.51573	-1.93628	1.54789	-1.93628	1.5383
-1.93624	1.54879	-1.93624	1.5147	-1.93624	1.5466	-1.93624	1.5383
-1.9362	1.55136	-1.9362	1.51676	-1.9362	1.54763	-1.9362	1.5383
-1.93616	1.55394	-1.93616	1.51881	-1.93616	1.54866	-1.93616	1.5383
-1.93612	1.55651	-1.93612	1.52087	-1.93612	1.54969	-1.93612	1.5383
-1.93608	1.55908	-1.93608	1.52293	-1.93608	1.55072	-1.93608	1.5383
-1.93604	1.56165	-1.93604	1.52499	-1.93604	1.55175	-1.93604	1.5383
-1.936	1.56423	-1.936	1.52705	-1.936	1.55278	-1.936	1.5383
-1.93596	1.5668	-1.93596	1.52911	-1.93596	1.55381	-1.93596	1.5383
-1.93592	1.56825	-1.93592	1.53026	-1.93592	1.55483	-1.93592	1.53875
-1.93588	1.56825	-1.93588	1.53026	-1.93588	1.55586	-1.93588	1.53978
-1.93584	1.56825	-1.93584	1.53026	-1.93584	1.55689	-1.93584	1.54081
-1.9358	1.56825	-1.9358	1.53026	-1.9358	1.55792	-1.9358	1.54184
-1.93576	1.56825	-1.93576	1.53026	-1.93576	1.55895	-1.93576	1.54287
-1.93572	1.56825	-1.93572	1.53026	-1.93572	1.55998	-1.93572	1.5439
-1.93568	1.56825	-1.93568	1.53026	-1.93568	1.56101	-1.93568	1.54493
-1.93564	1.56825	-1.93564	1.53026	-1.93564	1.56204	-1.93564	1.54596
-1.9356	1.56664	-1.9356	1.53026	-1.9356	1.56307	-1.9356	1.54506
-1.93556	1.56407	-1.93556	1.53026	-1.93556	1.5641	-1.93556	1.543
-1.93552	1.56149	-1.93552	1.53026	-1.93552	1.56513	-1.93552	1.54094
-1.93548	1.55892	-1.93548	1.53026	-1.93548	1.56616	-1.93548	1.53888
-1.93544	1.55635	-1.93544	1.53026	-1.93544	1.56718	-1.93544	1.53682
-1.9354	1.55378	-1.9354	1.53026	-1.9354	1.56821	-1.9354	1.53477
-1.93536	1.5512	-1.93536	1.53026	-1.93536	1.56924	-1.93536	1.53271
-1.93532	1.54863	-1.93532	1.53026	-1.93532	1.57027	-1.93532	1.53065
-1.93528	1.54606	-1.93528	1.53026	-1.93528	1.56963	-1.93528	1.53194
-1.93524	1.54348	-1.93524	1.53026	-1.93524	1.5686	-1.93524	1.53399
-1.9352	1.54091	-1.9352	1.53026	-1.9352	1.56757	-1.9352	1.53605
-1.93516	1.53834	-1.93516	1.53026	-1.93516	1.56654	-1.93516	1.53811
-1.93512	1.53577	-1.93512	1.53026	-1.93512	1.56551	-1.93512	1.54017
-1.93508	1.53319	-1.93508	1.53026	-1.93508	1.56448	-1.93508	1.54223
-1.93504	1.53062	-1.93504	1.53026	-1.93504	1.56345	-1.93504	1.54429
-1.935	1.52805	-1.935	1.53026	-1.935	1.56242	-1.935	1.54634
-1.93496	1.53062	-1.93496	1.52923	-1.93496	1.56242	-1.93496	1.54532
-1.93492	1.53319	-1.93492	1.52821	-1.93492	1.56242	-1.93492	1.54429
-1.93488	1.53577	-1.93488	1.52718	-1.93488	1.56242	-1.93488	1.54326
-1.93484	1.53834	-1.93484	1.52615	-1.93484	1.56242	-1.93484	1.54223
-1.9348	1.54091	-1.9348	1.52512	-1.9348	1.56242	-1.9348	1.5412
-1.93476	1.54348	-1.93476	1.52409	-1.93476	1.56242	-1.93476	1.54017
-1.93472	1.54606	-1.93472	1.52306	-1.93472	1.56242	-1.93472	1.53914
-1.93468	1.54863	-1.93468	1.52203	-1.93468	1.56223	-1.93468	1.5383
-1.93464	1.5512	-1.93464	1.521	-1.93464	1.5612	-1.93464	1.5383
-1.9346	1.55378	-1.9346	1.51997	-1.9346	1.56017	-1.9346	1.5383
-1.93456	1.55635	-1.93456	1.51894	-1.93456	1.55914	-1.93456	1.5383
-1.93452	1.55892	-1.93452	1.51791	-1.93452	1.55812	-1.93452	1.5383
-1.93448	1.56149	-1.93448	1.51688	-1.93448	1.55709	-1.93448	1.5383
-1.93444	1.56407	-1.93444	1.51586	-1.93444	1.55606	-1.93444	1.5383
-1.9344	1.56664	-1.9344	1.51483	-1.9344	1.55503	-1.9344	1.5383
-1.93436	1.56728	-1.93436	1.51457	-1.93436	1.55438	-1.93436	1.53908
-1.93432	1.56471	-1.93432	1.5156	-1.93432	1.55438	-1.93432	1.54113
-1.93428	1.56214	-1.93428	1.51663	-1.93428	1.55438	-1.93428	1.54319
-1.93424	1.55956	-1.93424	1.51766	-1.93424	1.55438	-1.93424	1.54525
-1.9342	1.55699	-1.9342	1.51869	-1.9342	1.55438	-1.9342	1.54731
-1.93416	1.55442	-1.93416	1.51972	-1.93416	1.55438	-1.93416	1.54937
-1.93412	1.55185	-1.93412	1.52074	-1.93412	1.55438	-1.93412	1.55143
-1.93408	1.54927	-1.93408	1.52177	-1.93408	1.55438	-1.93408	1.55348
-1.93404	1.54815	-1.93404	1.5228	-1.93404	1.55554	-1.93404	1.55381
-1.934	1.54815	-1.934	1.52383	-1.934	1.5576	-1.934	1.55278
-1.93396	1.54815	-1.93396	1.52486	-1.93396	1.55966	-1.93396	1.55175
-1.93392	1.54815	-1.93392	1.52589	-1.93392	1.56172	-1.93392	1.55072
-1.93388	1.54815	-1.93388	1.52692	-1.93388	1.56378	-1.93388	1.54969
-1.93384	1.54815	-1.93384	1.52795	-1.93384	1.56583	-1.93384	1.54866
-1.9338	1.54815	-1.9338	1.52898	-1.9338	1.56789	-1.9338	1.54763
-1.93376	1.54815	-1.93376	1.53001	-1.93376	1.56995	-1.93376	1.5466
-1.93372	1.54815	-1.93372	1.53026	-1.93372	1.56969	-1.93372	1.54557
-1.93368	1.54815	-1.93368	1.53026	-1.93368	1.56866	-1.93368	1.54454
-1.93364	1.54815	-1.93364	1.53026	-1.93364	1.56763	-1.93364	1.54351
-1.9336	1.54815	-1.9336	1.53026	-1.9336	1.56661	-1.9336	1.54248
-1.93356	1.54815	-1.93356	1.53026	-1.93356	1.56558	-1.93356	1.54146
-1.93352	1.54815	-1.93352	1.53026	-1.93352	1.56455	-1.93352	1.54043
-1.93348	1.54815	-1.93348	1.53026	-1.93348	1.56352	-1.93348	1.5394
-1.93344	1.54815	-1.93344	1.53026	-1.93344	1.56249	-1.93344	1.53837
-1.9334	1.54815	-1.9334	1.53219	-1.9334	1.56242	-1.9334	1.53927
-1.93336	1.54815	-1.93336	1.53425	-1.93336	1.56242	-1.93336	1.5403
-1.93332	1.54815	-1.93332	1.53631	-1.93332	1.56242	-1.93332	1.54133
-1.93328	1.54815	-1.93328	1.53837	-1.93328	1.56242	-1.93328	1.54236
-1.93324	1.54815	-1.93324	1.54043	-1.93324	1.56242	-1.93324	1.54339
-1.9332	1.54815	-1.9332	1.54248	-1.9332	1.56242	-1.9332	1.54441
-1.93316	1.54815	-1.93316	1.54454	-1.93316	1.56242	-1.93316	1.54544
-1.93312	1.54815	-1.93312	1.54609	-1.93312	1.5623	-1.93312	1.54622
-1.93308	1.54815	-1.93308	1.54403	-1.93308	1.56127	-1.93308	1.54519
-1.93304	1.54815	-1.93304	1.54197	-1.93304	1.56024	-1.93304	1.54416
-1.933	1.54815	-1.933	1.53991	-1.933	1.55921	-1.933	1.54313
-1.93296	1.54815	-1.93296	1.53785	-1.93296	1.55818	-1.93296	1.5421
-1.93292	1.54815	-1.93292	1.5358	-1.93292	1.55715	-1.93292	1.54107
-1.93288	1.54815	-1.93288	1.53374	-1.93288	1.55612	-1.93288	1.54004
-1.93284	1.54815	-1.93284	1.53168	-1.93284	1.55509	-1.93284	1.53901
-1.9328	1.54815	-1.9328	1.52994	-1.9328	1.55471	-1.9328	1.5383
-1.93276	1.54815	-1.93276	1.52891	-1.93276	1.55574	-1.93276	1.5383
-1.93272	1.54815	-1.93272	1.52788	-1.93272	1.55676	-1.93272	1.5383
-1.93268	1.54815	-1.93268	1.52685	-1.93268	1.55779	-1.93268	1.5383
-1.93264	1.54815	-1.93264	1.52583	-1.93264	1.55882	-1.93264	1.5383
-1.9326	1.54815	-1.9326	1.5248	-1.9326	1.55985	-1.9326	1.5383
-1.93256	1.54815	-1.93256	1.52377	-1.93256	1.56088	-1.93256	1.5383
-1.93252	1.54815	-1.93252	1.52274	-1.93252	1.56191	-1.93252	1.5383
-1.93248	1.54815	-1.93248	1.52274	-1.93248	1.56191	-1.93248	1.53779
-1.93244	1.54815	-1.93244	1.52377	-1.93244	1.56088	-1.93244	1.53676
-1.9324	1.54815	-1.9324	1.5248	-1.9324	1.55985	-1.9324	1.53573
-1.93236	1.54815	-1.93236	1.52583	-1.93236	1.55882	-1.93236	1.5347
-1.93232	1.54815	-1.93232	1.52685	-1.93232	1.55779	-1.93232	1.53367
-1.93228	1.54815	-1.93228	1.52788	-1.93228	1.55676	-1.93228	1.53264
-1.93224	1.54815	-1.93224	1.52891	-1.93224	1.55574	-1.93224	1.53161
-1.9322	1.54815	-1.9322	1.52994	-1.9322	1.55471	-1.9322	1.53059
-1.93216	1.54815	-1.93216	1.53026	-1.93216	1.55509	-1.93216	1.53097
-1.93212	1.54815	-1.93212	1.53026	-1.93212	1.55612	-1.93212	1.532
-1.93208	1.54815	-1.93208	1.53026	-1.93208	1.55715	-1.93208	1.53303
-1.93204	1.54815	-1.93204	1.53026	-1.93204	1.55818	-1.93204	1.53406
-1.932	1.54815	-1.932	1.53026	-1.932	1.55921	-1.932	1.53509
-1.93196	1.54815	-1.93196	1.53026	-1.93196	1.56024	-1.93196	1.53612
-1.93192	1.54815	-1.93192	1.53026	-1.93192	1.56127	-1.93192	1.53715
-1.93188	1.54815	-1.93188	1.53026	-1.93188	1.5623	-1.93188	1.53818
-1.93184	1.5459	-1.93184	1.53116	-1.93184	1.56242	-1.93184	1.5374
-1.9318	1.54332	-1.9318	1.53219	-1.9318	1.56242	-1.9318	1.53637
-1.93176	1.54075	-1.93176	1.53322	-1.93176	1.56242	-1.93176	1.53535
-1.93172	1.53818	-1.93172	1.53425	-1.93172	1.56242	-1.93172	1.53432
-1.93168	1.5356	-1.93168	1.53528	-1.93168	1.56242	-1.93168	1.53329
-1.93164	1.53303	-1.93164	1.53631	-1.93164	1.56242	-1.93164	1.53226
-1.9316	1.53046	-1.9316	1.53734	-1.9316	1.56242	-1.9316	1.53123
-1.93156	1.52821	-1.93156	1.5383	-1.93156	1.56242	-1.93156	1.53026
-1.93152	1.53078	-1.93152	1.5383	-1.93152	1.56242	-1.93152	1.53026
-1.93148	1.53335	-1.93148	1.5383	-1.93148	1.56242	-1.93148	1.53026
-1.93144	1.53593	-1.93144	1.5383	-1.93144	1.56242	-1.93144	1.53026
-1.9314	1.5385	-1.9314	1.5383	-1.9314	1.56242	-1.9314	1.53026
-1.93136	1.54107	-1.93136	1.5383	-1.93136	1.56242	-1.93136	1.53026
-1.93132	1.54364	-1.93132	1.5383	-1.93132	1.56242	-1.93132	1.53026
-1.93128	1.54622	-1.93128	1.5383	-1.93128	1.56242	-1.93128	1.53026
-1.93124	1.54815	-1.93124	1.5383	-1.93124	1.56242	-1.93124	1.53078
-1.9312	1.54815	-1.9312	1.5383	-1.9312	1.56242	-1.9312	1.53284
-1.93116	1.54815	-1.93116	1.5383	-1.93116	1.56242	-1.93116	1.5349
-1.93112	1.54815	-1.93112	1.5383	-1.93112	1.56242	-1.93112	1.53695
-1.93108	1.54815	-1.93108	1.5383	-1.93108	1.56242	-1.93108	1.53901
-1.93104	1.54815	-1.93104	1.5383	-1.93104	1.56242	-1.93104	1.54107
-1.931	1.54815	-1.931	1.5383	-1.931	1.56242	-1.931	1.54313
-1.93096	1.54815	-1.93096	1.5383	-1.93096	1.56242	-1.93096	1.54519
-1.93092	1.54815	-1.93092	1.5383	-1.93092	1.56197	-1.93092	1.54544
-1.93088	1.54815	-1.93088	1.5383	-1.93088	1.56095	-1.93088	1.54339
-1.93084	1.54815	-1.93084	1.5383	-1.93084	1.55992	-1.93084	1.54133
-1.9308	1.54815	-1.9308	1.5383	-1.9308	1.55889	-1.9308	1.53927
-1.93076	1.54815	-1.93076	1.5383	-1.93076	1.55786	-1.93076	1.53721
-1.93072	1.54815	-1.93072	1.5383	-1.93072	1.55683	-1.93072	1.53515
-1.93068	1.54815	-1.93068	1.5383	-1.93068	1.5558	-1.93068	1.53309
-1.93064	1.54815	-1.93064	1.5383	-1.93064	1.55477	-1.93064	1.53104
-1.9306	1.54815	-1.9306	1.5383	-1.9306	1.55503	-1.9306	1.53091
-1.93056	1.54815	-1.93056	1.5383	-1.93056	1.55606	-1.93056	1.53194
-1.93052	1.54815	-1.93052	1.5383	-1.93052	1.55709	-1.93052	1.53297
-1.93048	1.54815	-1.93048	1.5383	-1.93048	1.55812	-1.93048	1.53399
-1.93044	1.54815	-1.93044	1.5383	-1.93044	1.55914	-1.93044	1.53502
-1.9304	1.54815	-1.9304	1.5383	-1.9304	1.56017	-1.9304	1.53605
-1.93036	1.54815	-1.93036	1.5383	-1.93036	1.5612	-1.93036	1.53708
-1.93032	1.54815	-1.93032	1.5383	-1.93032	1.56223	-1.93032	1.53811
-1.93028	1.54815	-1.93028	1.5383	-1.93028	1.56075	-1.93028	1.5383
-1.93024	1.54815	-1.93024	1.5383	-1.93024	1.55869	-1.93024	1.5383
-1.9302	1.54815	-1.9302	1.5383	-1.9302	1.55664	-1.9302	1.5383
-1.93016	1.54815	-1.93016	1.5383	-1.93016	1.55458	-1.93016	1.5383
-1.93012	1.54815	-1.93012	1.5383	-1.93012	1.55252	-1.93012	1.5383
-1.93008	1.54815	-1.93008	1.5383	-1.93008	1.55046	-1.93008	1.5383
-1.93004	1.54815	-1.93004	1.5383	-1.93004	1.5484	-1.93004	1.5383
-1.93	1.54815	-1.93	1.5383	-1.93	1.54634	-1.93	1.5383
-1.92996	1.54815	-1.92996	1.53933	-1.92996	1.5484	-1.92996	1.53625
-1.92992	1.54815	-1.92992	1.54036	-1.92992	1.55046	-1.92992	1.53419
-1.92988	1.54815	-1.92988	1.54139	-1.92988	1.55252	-1.92988	1.53213
-1.92984	1.54815	-1.92984	1.54242	-1.92984	1.55458	-1.92984	1.53007
-1.9298	1.54815	-1.9298	1.54345	-1.9298	1.55664	-1.9298	1.52801
-1.92976	1.54815	-1.92976	1.54448	-1.92976	1.55869	-1.92976	1.52595
-1.92972	1.54815	-1.92972	1.54551	-1.92972	1.56075	-1.92972	1.5239
-1.92968	1.54766	-1.92968	1.54596	-1.92968	1.56262	-1.92968	1.52261
-1.92964	1.54509	-1.92964	1.5439	-1.92964	1.56365	-1.92964	1.52467
-1.9296	1.54252	-1.9296	1.54184	-1.9296	1.56468	-1.9296	1.52673
-1.92956	1.53995	-1.92956	1.53978	-1.92956	1.56571	-1.92956	1.52878
-1.92952	1.53737	-1.92952	1.53773	-1.92952	1.56673	-1.92952	1.53084
-1.92948	1.5348	-1.92948	1.53567	-1.92948	1.56776	-1.92948	1.5329
-1.92944	1.53223	-1.92944	1.53361	-1.92944	1.56879	-1.92944	1.53496
-1.9294	1.52965	-1.9294	1.53155	-1.9294	1.56982	-1.9294	1.53702
-1.92936	1.52998	-1.92936	1.53065	-1.92936	1.57008	-1.92936	1.53792
-1.92932	1.53512	-1.92932	1.53168	-1.92932	1.56905	-1.92932	1.53689
-1.92928	1.54027	-1.92928	1.53271	-1.92928	1.56802	-1.92928	1.53586
-1.92924	1.54541	-1.92924	1.53374	-1.92924	1.56699	-1.92924	1.53483
-1.9292	1.55056	-1.9292	1.53477	-1.9292	1.56596	-1.9292	1.5338
-1.92916	1.5557	-1.92916	1.5358	-1.92916	1.56493	-1.92916	1.53277
-1.92912	1.56085	-1.92912	1.53682	-1.92912	1.5639	-1.92912	1.53174
-1.92908	1.566	-1.92908	1.53785	-1.92908	1.56287	-1.92908	1.53071
-1.92904	1.56825	-1.92904	1.5383	-1.92904	1.563	-1.92904	1.53084
-1.929	1.56825	-1.929	1.5383	-1.929	1.56403	-1.929	1.53187
-1.92896	1.56825	-1.92896	1.5383	-1.92896	1.56506	-1.92896	1.5329
-1.92892	1.56825	-1.92892	1.5383	-1.92892	1.56609	-1.92892	1.53393
-1.92888	1.56825	-1.92888	1.5383	-1.92888	1.56712	-1.92888	1.53496
-1.92884	1.56825	-1.92884	1.5383	-1.92884	1.56815	-1.92884	1.53599
-1.9288	1.56825	-1.9288	1.5383	-1.9288	1.56918	-1.9288	1.53702
-1.92876	1.56825	-1.92876	1.5383	-1.92876	1.57021	-1.92876	1.53805
-1.92872	1.56632	-1.92872	1.5383	-1.92872	1.56969	-1.92872	1.53908
-1.92868	1.56375	-1.92868	1.5383	-1.92868	1.56866	-1.92868	1.54011
-1.92864	1.56117	-1.92864	1.5383	-1.92864	1.56763	-1.92864	1.54113
-1.9286	1.5586	-1.9286	1.5383	-1.9286	1.56661	-1.9286	1.54216
-1.92856	1.55603	-1.92856	1.5383	-1.92856	1.56558	-1.92856	1.54319
-1.92852	1.55345	-1.92852	1.5383	-1.92852	1.56455	-1.92852	1.54422
-1.92848	1.55088	-1.92848	1.5383	-1.92848	1.56352	-1.92848	1.54525
-1.92844	1.54831	-1.92844	1.5383	-1.92844	1.56249	-1.92844	1.54628
-1.9284	1.54815	-1.9284	1.53927	-1.9284	1.56242	-1.9284	1.54538
-1.92836	1.54815	-1.92836	1.5403	-1.92836	1.56242	-1.92836	1.54435
-1.92832	1.54815	-1.92832	1.54133	-1.92832	1.56242	-1.92832	1.54332
-1.92828	1.54815	-1.92828	1.54236	-1.92828	1.56242	-1.92828	1.54229
-1.92824	1.54815	-1.92824	1.54339	-1.92824	1.56242	-1.92824	1.54126
-1.9282	1.54815	-1.9282	1.54441	-1.9282	1.56242	-1.9282	1.54023
-1.92816	1.54815	-1.92816	1.54544	-1.92816	1.56242	-1.92816	1.5392
-1.92812	1.54783	-1.92812	1.54622	-1.92812	1.56242	-1.92812	1.53843
-1.92808	1.54525	-1.92808	1.54519	-1.92808	1.56242	-1.92808	1.53946
-1.92804	1.54268	-1.92804	1.54416	-1.92804	1.56242	-1.92804	1.54049
-1.928	1.54011	-1.928	1.54313	-1.928	1.56242	-1.928	1.54152
-1.92796	1.53753	-1.92796	1.5421	-1.92796	1.56242	-1.92796	1.54255
-1.92792	1.53496	-1.92792	1.54107	-1.92792	1.56242	-1.92792	1.54358
-1.92788	1.53239	-1.92788	1.54004	-1.92788	1.56242	-1.92788	1.54461
-1.92784	1.52982	-1.92784	1.53901	-1.92784	1.56242	-1.92784	1.54564
-1.9278	1.52805	-1.9278	1.53766	-1.9278	1.56275	-1.9278	1.54634
-1.92776	1.52805	-1.92776	1.5356	-1.92776	1.56378	-1.92776	1.54634
-1.92772	1.52805	-1.92772	1.53354	-1.92772	1.5648	-1.92772	1.54634
-1.92768	1.52805	-1.92768	1.53149	-1.92768	1.56583	-1.92768	1.54634
-1.92764	1.52805	-1.92764	1.52943	-1.92764	1.56686	-1.92764	1.54634
-1.9276	1.52805	-1.9276	1.52737	-1.9276	1.56789	-1.9276	1.54634
-1.92756	1.52805	-1.92756	1.52531	-1.92756	1.56892	-1.92756	1.54634
-1.92752	1.52805	-1.92752	1.52325	-1.92752	1.56995	-1.92752	1.54634
-1.92748	1.52805	-1.92748	1.52325	-1.92748	1.56944	-1.92748	1.54583
-1.92744	1.52805	-1.92744	1.52531	-1.92744	1.56738	-1.92744	1.5448
-1.9274	1.52805	-1.9274	1.52737	-1.9274	1.56532	-1.9274	1.54377
-1.92736	1.52805	-1.92736	1.52943	-1.92736	1.56326	-1.92736	1.54274
-1.92732	1.52805	-1.92732	1.53149	-1.92732	1.5612	-1.92732	1.54171
-1.92728	1.52805	-1.92728	1.53354	-1.92728	1.55914	-1.92728	1.54068
-1.92724	1.52805	-1.92724	1.5356	-1.92724	1.55709	-1.92724	1.53965
-1.9272	1.52805	-1.9272	1.53766	-1.9272	1.55503	-1.9272	1.53863
-1.92716	1.52982	-1.92716	1.5376	-1.92716	1.55509	-1.92716	1.5383
-1.92712	1.53239	-1.92712	1.53657	-1.92712	1.55612	-1.92712	1.5383
-1.92708	1.53496	-1.92708	1.53554	-1.92708	1.55715	-1.92708	1.5383
-1.92704	1.53753	-1.92704	1.53451	-1.92704	1.55818	-1.92704	1.5383
-1.927	1.54011	-1.927	1.53348	-1.927	1.55921	-1.927	1.5383
-1.92696	1.54268	-1.92696	1.53245	-1.92696	1.56024	-1.92696	1.5383
-1.92692	1.54525	-1.92692	1.53142	-1.92692	1.56127	-1.92692	1.5383
-1.92688	1.54783	-1.92688	1.53039	-1.92688	1.5623	-1.92688	1.5383
-1.92684	1.54815	-1.92684	1.52756	-1.92684	1.56062	-1.92684	1.5383
-1.9268	1.54815	-1.9268	1.52447	-1.9268	1.55857	-1.9268	1.5383
-1.92676	1.54815	-1.92676	1.52139	-1.92676	1.55651	-1.92676	1.5383
-1.92672	1.54815	-1.92672	1.5183	-1.92672	1.55445	-1.92672	1.5383
-1.92668	1.54815	-1.92668	1.51521	-1.92668	1.55239	-1.92668	1.5383
-1.92664	1.54815	-1.92664	1.51213	-1.92664	1.55033	-1.92664	1.5383
-1.9266	1.54815	-1.9266	1.50904	-1.9266	1.54827	-1.9266	1.5383
-1.92656	1.54815	-1.92656	1.5064	-1.92656	1.54634	-1.92656	1.53837
-1.92652	1.54815	-1.92652	1.51052	-1.92652	1.54634	-1.92652	1.5394
-1.92648	1.54815	-1.92648	1.51463	-1.92648	1.54634	-1.92648	1.54043
-1.92644	1.54815	-1.92644	1.51875	-1.92644	1.54634	-1.92644	1.54146
-1.9264	1.54815	-1.9264	1.52287	-1.9264	1.54634	-1.9264	1.54248
-1.92636	1.54815	-1.92636	1.52698	-1.92636	1.54634	-1.92636	1.54351
-1.92632	1.54815	-1.92632	1.5311	-1.92632	1.54634	-1.92632	1.54454
-1.92628	1.54815	-1.92628	1.53522	-1.92628	1.54634	-1.92628	1.54557
-1.92624	1.54815	-1.92624	1.53805	-1.92624	1.54686	-1.92624	1.54634
-1.9262	1.54815	-1.9262	1.53702	-1.9262	1.54892	-1.9262	1.54634
-1.92616	1.54815	-1.92616	1.53599	-1.92616	1.55098	-1.92616	1.54634
-1.92612	1.54815	-1.92612	1.53496	-1.92612	1.55303	-1.92612	1.54634
-1.92608	1.54815	-1.92608	1.53393	-1.92608	1.55509	-1.92608	1.54634
-1.92604	1.54815	-1.92604	1.5329	-1.92604	1.55715	-1.92604	1.54634
-1.926	1.54815	-1.926	1.53187	-1.926	1.55921	-1.926	1.54634
-1.92596	1.54815	-1.92596	1.53084	-1.92596	1.56127	-1.92596	1.54634
-1.92592	1.54815	-1.92592	1.53071	-1.92592	1.56152	-1.92592	1.54589
-1.92588	1.54815	-1.92588	1.53174	-1.92588	1.55947	-1.92588	1.54486
-1.92584	1.54815	-1.92584	1.53277	-1.92584	1.55741	-1.92584	1.54384
-1.9258	1.54815	-1.9258	1.5338	-1.9258	1.55535	-1.9258	1.54281
-1.92576	1.54815	-1.92576	1.53483	-1.92576	1.55329	-1.92576	1.54178
-1.92572	1.54815	-1.92572	1.53586	-1.92572	1.55123	-1.92572	1.54075
-1.92568	1.54815	-1.92568	1.53689	-1.92568	1.54917	-1.92568	1.53972
-1.92564	1.54815	-1.92564	1.53792	-1.92564	1.54712	-1.92564	1.53869
-1.9256	1.54815	-1.9256	1.53702	-1.9256	1.54634	-1.9256	1.53895
-1.92556	1.54815	-1.92556	1.53496	-1.92556	1.54634	-1.92556	1.53998
-1.92552	1.54815	-1.92552	1.5329	-1.92552	1.54634	-1.92552	1.54101
-1.92548	1.54815	-1.92548	1.53084	-1.92548	1.54634	-1.92548	1.54203
-1.92544	1.54815	-1.92544	1.52878	-1.92544	1.54634	-1.92544	1.54306
-1.9254	1.54815	-1.9254	1.52673	-1.9254	1.54634	-1.9254	1.54409
-1.92536	1.54815	-1.92536	1.52467	-1.92536	1.54634	-1.92536	1.54512
-1.92532	1.54815	-1.92532	1.52261	-1.92532	1.54634	-1.92532	1.54615
-1.92528	1.54606	-1.92528	1.52306	-1.92528	1.54802	-1.92528	1.54718
-1.92524	1.54348	-1.92524	1.52409	-1.92524	1.55007	-1.92524	1.54821
-1.9252	1.54091	-1.9252	1.52512	-1.9252	1.55213	-1.9252	1.54924
-1.92516	1.53834	-1.92516	1.52615	-1.92516	1.55419	-1.92516	1.55027
-1.92512	1.53577	-1.92512	1.52718	-1.92512	1.55625	-1.92512	1.5513
-1.92508	1.53319	-1.92508	1.52821	-1.92508	1.55831	-1.92508	1.55233
-1.92504	1.53062	-1.92504	1.52923	-1.92504	1.56037	-1.92504	1.55336
-1.925	1.52805	-1.925	1.53026	-1.925	1.56242	-1.925	1.55438
-1.92496	1.53062	-1.92496	1.52821	-1.92496	1.56037	-1.92496	1.55336
-1.92492	1.53319	-1.92492	1.52615	-1.92492	1.55831	-1.92492	1.55233
-1.92488	1.53577	-1.92488	1.52409	-1.92488	1.55625	-1.92488	1.5513
-1.92484	1.53834	-1.92484	1.52203	-1.92484	1.55419	-1.92484	1.55027
-1.9248	1.54091	-1.9248	1.51997	-1.9248	1.55213	-1.9248	1.54924
-1.92476	1.54348	-1.92476	1.51791	-1.92476	1.55007	-1.92476	1.54821
-1.92472	1.54606	-1.92472	1.51586	-1.92472	1.54802	-1.92472	1.54718
-1.92468	1.54766	-1.92468	1.51438	-1.92468	1.54615	-1.92468	1.54654
-1.92464	1.54509	-1.92464	1.51541	-1.92464	1.54512	-1.92464	1.54757
-1.9246	1.54252	-1.9246	1.51643	-1.9246	1.54409	-1.9246	1.5486
-1.92456	1.53995	-1.92456	1.51746	-1.92456	1.54306	-1.92456	1.54962
-1.92452	1.53737	-1.92452	1.51849	-1.92452	1.54203	-1.92452	1.55065
-1.92448	1.5348	-1.92448	1.51952	-1.92448	1.54101	-1.92448	1.55168
-1.92444	1.53223	-1.92444	1.52055	-1.92444	1.53998	-1.92444	1.55271
-1.9244	1.52965	-1.9244	1.52158	-1.9244	1.53895	-1.9244	1.55374
-1.92436	1.52901	-1.92436	1.52222	-1.92436	1.5383	-1.92436	1.55477
-1.92432	1.53158	-1.92432	1.52222	-1.92432	1.5383	-1.92432	1.5558
-1.92428	1.53416	-1.92428	1.52222	-1.92428	1.5383	-1.92428	1.55683
-1.92424	1.53673	-1.92424	1.52222	-1.92424	1.5383	-1.92424	1.55786
-1.9242	1.5393	-1.9242	1.52222	-1.9242	1.5383	-1.9242	1.55889
-1.92416	1.54188	-1.92416	1.52222	-1.92416	1.5383	-1.92416	1.55992
-1.92412	1.54445	-1.92412	1.52222	-1.92412	1.5383	-1.92412	1.56095
-1.92408	1.54702	-1.92408	1.52222	-1.92408	1.5383	-1.92408	1.56197
-1.92404	1.54815	-1.92404	1.52222	-1.92404	1.53888	-1.92404	1.56127
-1.924	1.54815	-1.924	1.52222	-1.924	1.53991	-1.924	1.55921
-1.92396	1.54815	-1.92396	1.52222	-1.92396	1.54094	-1.92396	1.55715
-1.92392	1.54815	-1.92392	1.52222	-1.92392	1.54197	-1.92392	1.55509
-1.92388	1.54815	-1.92388	1.52222	-1.92388	1.543	-1.92388	1.55303
-1.92384	1.54815	-1.92384	1.52222	-1.92384	1.54403	-1.92384	1.55098
-1.9238	1.54815	-1.9238	1.52222	-1.9238	1.54506	-1.9238	1.54892
-1.92376	1.54815	-1.92376	1.52222	-1.92376	1.54609	-1.92376	1.54686
-1.92372	1.54815	-1.92372	1.52454	-1.92372	1.54634	-1.92372	1.54634
-1.92368	1.54815	-1.92368	1.52763	-1.92368	1.54634	-1.92368	1.54634
-1.92364	1.54815	-1.92364	1.53071	-1.92364	1.54634	-1.92364	1.54634
-1.9236	1.54815	-1.9236	1.5338	-1.9236	1.54634	-1.9236	1.54634
-1.92356	1.54815	-1.92356	1.53689	-1.92356	1.54634	-1.92356	1.54634
-1.92352	1.54815	-1.92352	1.53998	-1.92352	1.54634	-1.92352	1.54634
-1.92348	1.54815	-1.92348	1.54306	-1.92348	1.54634	-1.92348	1.54634
-1.92344	1.54815	-1.92344	1.54615	-1.92344	1.54634	-1.92344	1.54634
-1.9234	1.54815	-1.9234	1.54538	-1.9234	1.54538	-1.9234	1.54634
-1.92336	1.54815	-1.92336	1.54435	-1.92336	1.54435	-1.92336	1.54634
-1.92332	1.54815	-1.92332	1.54332	-1.92332	1.54332	-1.92332	1.54634
-1.92328	1.54815	-1.92328	1.54229	-1.92328	1.54229	-1.92328	1.54634
-1.92324	1.54815	-1.92324	1.54126	-1.92324	1.54126	-1.92324	1.54634
-1.9232	1.54815	-1.9232	1.54023	-1.9232	1.54023	-1.9232	1.54634
-1.92316	1.54815	-1.92316	1.5392	-1.92316	1.5392	-1.92316	1.54634
-1.92312	1.54815	-1.92312	1.53818	-1.92312	1.5383	-1.92312	1.54647
-1.92308	1.54815	-1.92308	1.53715	-1.92308	1.5383	-1.92308	1.5475
-1.92304	1.54815	-1.92304	1.53612	-1.92304	1.5383	-1.92304	1.54853
-1.923	1.54815	-1.923	1.53509	-1.923	1.5383	-1.923	1.54956
-1.92296	1.54815	-1.92296	1.53406	-1.92296	1.5383	-1.92296	1.55059
-1.92292	1.54815	-1.92292	1.53303	-1.92292	1.5383	-1.92292	1.55162
-1.92288	1.54815	-1.92288	1.532	-1.92288	1.5383	-1.92288	1.55265
-1.92284	1.54815	-1.92284	1.53097	-1.92284	1.5383	-1.92284	1.55368
-1.9228	1.54815	-1.9228	1.52994	-1.9228	1.53798	-1.9228	1.55406
-1.92276	1.54815	-1.92276	1.52891	-1.92276	1.53695	-1.92276	1.55303
-1.92272	1.54815	-1.92272	1.52788	-1.92272	1.53592	-1.92272	1.552
-1.92268	1.54815	-1.92268	1.52685	-1.92268	1.5349	-1.92268	1.55098
-1.92264	1.54815	-1.92264	1.52583	-1.92264	1.53387	-1.92264	1.54995
-1.9226	1.54815	-1.9226	1.5248	-1.9226	1.53284	-1.9226	1.54892
-1.92256	1.54815	-1.92256	1.52377	-1.92256	1.53181	-1.92256	1.54789
-1.92252	1.54815	-1.92252	1.52274	-1.92252	1.53078	-1.92252	1.54686
-1.92248	1.54815	-1.92248	1.52274	-1.92248	1.53129	-1.92248	1.54532
-1.92244	1.54815	-1.92244	1.52377	-1.92244	1.53335	-1.92244	1.54326
-1.9224	1.54815	-1.9224	1.5248	-1.9224	1.53541	-1.9224	1.5412
-1.92236	1.54815	-1.92236	1.52583	-1.92236	1.53747	-1.92236	1.53914
-1.92232	1.54815	-1.92232	1.52685	-1.92232	1.53953	-1.92232	1.53708
-1.92228	1.54815	-1.92228	1.52788	-1.92228	1.54158	-1.92228	1.53502
-1.92224	1.54815	-1.92224	1.52891	-1.92224	1.54364	-1.92224	1.53297
-1.9222	1.54815	-1.9222	1.52994	-1.9222	1.5457	-1.9222	1.53091
-1.92216	1.54815	-1.92216	1.53097	-1.92216	1.54705	-1.92216	1.53097
-1.92212	1.54815	-1.92212	1.532	-1.92212	1.54808	-1.92212	1.532
-1.92208	1.54815	-1.92208	1.53303	-1.92208	1.54911	-1.92208	1.53303
-1.92204	1.54815	-1.92204	1.53406	-1.92204	1.55014	-1.92204	1.53406
-1.922	1.54815	-1.922	1.53509	-1.922	1.55117	-1.922	1.53509
-1.92196	1.54815	-1.92196	1.53612	-1.92196	1.5522	-1.92196	1.53612
-1.92192	1.54815	-1.92192	1.53715	-1.92192	1.55323	-1.92192	1.53715
-1.92188	1.54815	-1.92188	1.53818	-1.92188	1.55426	-1.92188	1.53818
-1.92184	1.54815	-1.92184	1.5374	-1.92184	1.55348	-1.92184	1.5374
-1.9218	1.54815	-1.9218	1.53637	-1.9218	1.55245	-1.9218	1.53637
-1.92176	1.54815	-1.92176	1.53535	-1.92176	1.55143	-1.92176	1.53535
-1.92172	1.54815	-1.92172	1.53432	-1.92172	1.5504	-1.92172	1.53432
-1.92168	1.54815	-1.92168	1.53329	-1.92168	1.54937	-1.92168	1.53329
-1.92164	1.54815	-1.92164	1.53226	-1.92164	1.54834	-1.92164	1.53226
-1.9216	1.54815	-1.9216	1.53123	-1.9216	1.54731	-1.9216	1.53123
-1.92156	1.54799	-1.92156	1.53014	-1.92156	1.54641	-1.92156	1.53033
-1.92152	1.54541	-1.92152	1.52808	-1.92152	1.54744	-1.92152	1.53136
-1.92148	1.54284	-1.92148	1.52602	-1.92148	1.54847	-1.92148	1.53239
-1.92144	1.54027	-1.92144	1.52396	-1.92144	1.5495	-1.92144	1.53342
-1.9214	1.53769	-1.9214	1.5219	-1.9214	1.55053	-1.9214	1.53444
-1.92136	1.53512	-1.92136	1.51984	-1.92136	1.55155	-1.92136	1.53547
-1.92132	1.53255	-1.92132	1.51779	-1.92132	1.55258	-1.92132	1.5365
-1.92128	1.52998	-1.92128	1.51573	-1.92128	1.55361	-1.92128	1.53753
-1.92124	1.52869	-1.92124	1.51496	-1.92124	1.55438	-1.92124	1.53779
-1.9212	1.53126	-1.9212	1.51804	-1.9212	1.55438	-1.9212	1.53573
-1.92116	1.53384	-1.92116	1.52113	-1.92116	1.55438	-1.92116	1.53367
-1.92112	1.53641	-1.92112	1.52422	-1.92112	1.55438	-1.92112	1.53161
-1.92108	1.53898	-1.92108	1.52731	-1.92108	1.55438	-1.92108	1.52956
-1.92104	1.54155	-1.92104	1.53039	-1.92104	1.55438	-1.92104	1.5275
-1.921	1.54413	-1.921	1.53348	-1.921	1.55438	-1.921	1.52544
-1.92096	1.5467	-1.92096	1.53657	-1.92096	1.55438	-1.92096	1.52338
-1.92092	1.54815	-1.92092	1.5392	-1.92092	1.55438	-1.92092	1.52312
-1.92088	1.54815	-1.92088	1.54126	-1.92088	1.55438	-1.92088	1.52518
-1.92084	1.54815	-1.92084	1.54332	-1.92084	1.55438	-1.92084	1.52724
-1.9208	1.54815	-1.9208	1.54538	-1.9208	1.55438	-1.9208	1.5293
-1.92076	1.54815	-1.92076	1.54744	-1.92076	1.55438	-1.92076	1.53136
-1.92072	1.54815	-1.92072	1.5495	-1.92072	1.55438	-1.92072	1.53342
-1.92068	1.54815	-1.92068	1.55155	-1.92068	1.55438	-1.92068	1.53547
-1.92064	1.54815	-1.92064	1.55361	-1.92064	1.55438	-1.92064	1.53753
-1.9206	1.54815	-1.9206	1.55245	-1.9206	1.55567	-1.9206	1.53702
-1.92056	1.54815	-1.92056	1.54937	-1.92056	1.55773	-1.92056	1.53496
-1.92052	1.54815	-1.92052	1.54628	-1.92052	1.55979	-1.92052	1.5329
-1.92048	1.54815	-1.92048	1.54319	-1.92048	1.56185	-1.92048	1.53084
-1.92044	1.54815	-1.92044	1.54011	-1.92044	1.5639	-1.92044	1.52878
-1.9204	1.54815	-1.9204	1.53702	-1.9204	1.56596	-1.9204	1.52673
-1.92036	1.54815	-1.92036	1.53393	-1.92036	1.56802	-1.92036	1.52467
-1.92032	1.54815	-1.92032	1.53084	-1.92032	1.57008	-1.92032	1.52261
-1.92028	1.54815	-1.92028	1.5311	-1.92028	1.56963	-1.92028	1.52222
-1.92024	1.54815	-1.92024	1.53213	-1.92024	1.5686	-1.92024	1.52222
-1.9202	1.54815	-1.9202	1.53316	-1.9202	1.56757	-1.9202	1.52222
-1.92016	1.54815	-1.92016	1.53419	-1.92016	1.56654	-1.92016	1.52222
[truncated: 48,003 more rows]

## Sheet: Fig. 2b
Time	Raw	Rectify	Filter Integrate	Time	Envelop
s				s
-0.00016	1.53453	0.00748228	0.109176	0.000162791	0.164062
0	1.5335	0.00645313	0.114322	0.00017907	0.164047
0.00016	1.53453	0.00748228	0.10403	0.000195349	0.164032
0.00032	1.53556	0.00851143	0.0937387	0.000211628	0.164017
0.00048	1.53659	0.00954057	0.0834473	0.000227907	0.164002
0.00064	1.53762	0.0105697	0.0731558	0.000244186	0.163987
0.0008	1.53865	0.0115989	0.0628644	0.000260465	0.163972
0.00096	1.53968	0.012628	0.0525729	0.000276744	0.163958
0.00112	1.54071	0.0136571	0.0422814	0.000293023	0.163943
0.00128	1.54135	0.0143004	0.0348845	0.000309302	0.163928
0.00144	1.54032	0.0132712	0.0400302	0.000325581	0.163913
0.0016	1.53929	0.0122421	0.0451759	0.00034186	0.163898
0.00176	1.53826	0.0112129	0.0503216	0.00035814	0.163883
0.00192	1.53724	0.0101838	0.0554674	0.000374419	0.163868
0.00208	1.53621	0.00915464	0.0606131	0.000390698	0.163853
0.00224	1.53518	0.0081255	0.0657588	0.000406977	0.163838
0.0024	1.53415	0.00709635	0.0709046	0.000423256	0.163823
0.00256	1.5335	0.00645313	0.0741206	0.000439535	0.163809
0.00272	1.5335	0.00645313	0.0741206	0.000455814	0.163794
0.00288	1.5335	0.00645313	0.0741206	0.000472093	0.163779
0.00304	1.5335	0.00645313	0.0741206	0.000488372	0.163764
0.0032	1.5335	0.00645313	0.0741206	0.000504651	0.163749
0.00336	1.5335	0.00645313	0.0741206	0.00052093	0.163734
0.00352	1.5335	0.00645313	0.0741206	0.000537209	0.163719
0.00368	1.5335	0.00645313	0.0741206	0.000553488	0.163704
0.00384	1.53293	0.00587424	0.0741206	0.000569767	0.163689
0.004	1.5319	0.00484509	0.0741206	0.000586047	0.163675
0.00416	1.53087	0.00381595	0.0741206	0.000602326	0.16366
0.00432	1.52984	0.0027868	0.0741206	0.000618605	0.163645
0.00448	1.52881	0.00175766	0.0741206	0.000634884	0.16363
0.00464	1.52778	0.000728507	0.0741206	0.000651163	0.163615
0.0048	1.52675	0.000300633	0.0741206	0.000667442	0.1636
0.00496	1.52572	0.00132978	0.0741206	0.000683721	0.163585
0.00512	1.52855	0.00150037	0.0741206	0.0007	0.16357
0.00528	1.53267	0.00561695	0.0741206	0.000716279	0.163556
0.00544	1.53679	0.00973354	0.0741206	0.000732558	0.163541
0.0056	1.5409	0.0138501	0.0741206	0.000748837	0.163526
0.00576	1.54502	0.0179667	0.0741206	0.000765116	0.163511
0.00592	1.54914	0.0220833	0.0741206	0.000781395	0.163496
0.00608	1.55325	0.0261999	0.0741206	0.000797674	0.163481
0.00624	1.55737	0.0303164	0.0741206	0.000813953	0.163466
0.0064	1.55377	0.0267144	0.0741206	0.000830233	0.163452
0.00656	1.54965	0.0225979	0.0741206	0.000846512	0.163437
0.00672	1.54553	0.0184813	0.0741206	0.000862791	0.163422
0.00688	1.54142	0.0143647	0.0741206	0.00087907	0.163407
0.00704	1.5373	0.0102481	0.0741206	0.000895349	0.163392
0.0072	1.53318	0.00613153	0.0741206	0.000911628	0.163377
0.00736	1.52907	0.00201494	0.0741206	0.000927907	0.163362
0.00752	1.52572	0.00132978	0.0741206	0.000944186	0.163348
0.00768	1.52778	0.000728507	0.0741206	0.000960465	0.163333
0.00784	1.52984	0.0027868	0.0741206	0.000976744	0.163318
0.008	1.5319	0.00484509	0.0741206	0.000993023	0.163303
0.00816	1.53396	0.00690339	0.0741206	0.0010093	0.163288
0.00832	1.53601	0.00896168	0.0741206	0.00102558	0.163273
0.00848	1.53807	0.01102	0.0741206	0.00104186	0.163258
0.00864	1.54013	0.0130783	0.0741206	0.00105814	0.163244
0.0088	1.54155	0.0144933	0.0741206	0.00107442	0.163229
0.00896	1.54155	0.0144933	0.0741206	0.0010907	0.163214
0.00912	1.54155	0.0144933	0.0741206	0.00110698	0.163199
0.00928	1.54155	0.0144933	0.0741206	0.00112326	0.163184
0.00944	1.54155	0.0144933	0.0741206	0.00113953	0.163169
0.0096	1.54155	0.0144933	0.0741206	0.00115581	0.163155
0.00976	1.54155	0.0144933	0.0741206	0.00117209	0.16314
0.00992	1.54155	0.0144933	0.0741206	0.00118837	0.163125
0.01008	1.54155	0.0144933	0.0741206	0.00120465	0.16311
0.01024	1.54155	0.0144933	0.0741206	0.00122093	0.163095
0.0104	1.54155	0.0144933	0.0741206	0.00123721	0.16308
0.01056	1.54155	0.0144933	0.0741206	0.00125349	0.163066
0.01072	1.54155	0.0144933	0.0741206	0.00126977	0.163051
0.01088	1.54155	0.0144933	0.0741206	0.00128605	0.163036
0.01104	1.54155	0.0144933	0.0741206	0.00130233	0.163021
0.0112	1.54155	0.0144933	0.0741206	0.0013186	0.163006
0.01136	1.54013	0.0130783	0.070583	0.00133488	0.162991
0.01152	1.53807	0.01102	0.0654372	0.00135116	0.162977
0.01168	1.53601	0.00896168	0.0602915	0.00136744	0.162962
0.01184	1.53396	0.00690339	0.0551458	0.00138372	0.162947
0.012	1.5319	0.00484509	0.05	0.0014	0.162932
0.01216	1.52984	0.0027868	0.0448543	0.00141628	0.162917
0.01232	1.52778	0.000728507	0.0397086	0.00143256	0.162902
0.01248	1.52572	0.00132978	0.0345628	0.00144884	0.162888
0.01264	1.52456	0.00248757	0.0339196	0.00146512	0.162873
0.0128	1.52354	0.00351672	0.0339196	0.0014814	0.162858
0.01296	1.52251	0.00454586	0.0339196	0.00149767	0.162843
0.01312	1.52148	0.00557501	0.0339196	0.00151395	0.162828
0.01328	1.52045	0.00660415	0.0339196	0.00153023	0.162814
0.01344	1.51942	0.0076333	0.0339196	0.00154651	0.162799
0.0136	1.51839	0.00866244	0.0339196	0.00156279	0.162784
0.01376	1.51755	0.00949862	0.0342412	0.00157907	0.162769
0.01392	1.51961	0.00744033	0.039387	0.00159535	0.162754
0.01408	1.52167	0.00538204	0.0445327	0.00161163	0.16274
0.01424	1.52373	0.00332375	0.0496784	0.00162791	0.162725
0.0144	1.52579	0.00126546	0.0548242	0.00164419	0.16271
0.01456	1.52784	0.000792827	0.0599699	0.00166047	0.162695
0.01472	1.5299	0.00285112	0.0651156	0.00167674	0.16268
0.01488	1.53196	0.00490942	0.0702613	0.00169302	0.162666
0.01504	1.5335	0.00645313	0.0741206	0.0017093	0.162651
0.0152	1.5335	0.00645313	0.0741206	0.00172558	0.162636
0.01536	1.5335	0.00645313	0.0741206	0.00174186	0.162621
0.01552	1.5335	0.00645313	0.0741206	0.00175814	0.162606
0.01568	1.5335	0.00645313	0.0741206	0.00177442	0.162592
0.01584	1.5335	0.00645313	0.0741206	0.0017907	0.162577
0.016	1.5335	0.00645313	0.0741206	0.00180698	0.162562
0.01616	1.5335	0.00645313	0.0741206	0.00182326	0.162547
0.01632	1.5335	0.00645313	0.0741206	0.00183953	0.162532
0.01648	1.5335	0.00645313	0.0741206	0.00185581	0.162518
0.01664	1.5335	0.00645313	0.0741206	0.00187209	0.162503
0.0168	1.5335	0.00645313	0.0741206	0.00188837	0.162488
0.01696	1.5335	0.00645313	0.0741206	0.00190465	0.162473
0.01712	1.5335	0.00645313	0.0741206	0.00192093	0.162458
0.01728	1.5335	0.00645313	0.0741206	0.00193721	0.162444
0.01744	1.5335	0.00645313	0.0741206	0.00195349	0.162429
0.0176	1.53286	0.00580992	0.0741206	0.00196977	0.162414
0.01776	1.53183	0.00478077	0.0741206	0.00198605	0.162399
0.01792	1.5308	0.00375163	0.0741206	0.00200233	0.162385
0.01808	1.52977	0.00272248	0.0741206	0.0020186	0.16237
0.01824	1.52875	0.00169333	0.0741206	0.00203488	0.162355
0.0184	1.52772	0.000664187	0.0741206	0.00205116	0.16234
0.01856	1.52669	0.000364963	0.0741206	0.00206744	0.162326
0.01872	1.52566	0.0013941	0.0741206	0.00208372	0.162311
0.01888	1.5263	0.000750893	0.0741206	0.0021	0.162296
0.01904	1.52733	0.000278257	0.0741206	0.00211628	0.162281
0.0192	1.52836	0.00130741	0.0741206	0.00213256	0.162266
0.01936	1.52939	0.00233655	0.0741206	0.00214884	0.162252
0.01952	1.53042	0.0033657	0.0741206	0.00216512	0.162237
0.01968	1.53145	0.00439484	0.0741206	0.0021814	0.162222
0.01984	1.53248	0.00542399	0.0741206	0.00219767	0.162207
0.02	1.5335	0.00645313	0.0741206	0.00221395	0.162193
0.02016	1.5335	0.00645313	0.0741206	0.00223023	0.162178
0.02032	1.5335	0.00645313	0.0741206	0.00224651	0.162163
0.02048	1.5335	0.00645313	0.0741206	0.00226279	0.162148
0.02064	1.5335	0.00645313	0.0741206	0.00227907	0.162134
0.0208	1.5335	0.00645313	0.0741206	0.00229535	0.162119
0.02096	1.5335	0.00645313	0.0741206	0.00231163	0.162104
0.02112	1.5335	0.00645313	0.0741206	0.00232791	0.162089
0.02128	1.5337	0.0066461	0.0741206	0.00234419	0.162075
0.02144	1.53473	0.00767524	0.0741206	0.00236047	0.16206
0.0216	1.53576	0.00870439	0.0741206	0.00237674	0.162045
0.02176	1.53679	0.00973354	0.0741206	0.00239302	0.16203
0.02192	1.53781	0.0107627	0.0741206	0.0024093	0.162016
0.02208	1.53884	0.0117918	0.0741206	0.00242558	0.162001
0.02224	1.53987	0.012821	0.0741206	0.00244186	0.161986
0.0224	1.5409	0.0138501	0.0741206	0.00245814	0.161971
0.02256	1.54193	0.0148793	0.0741206	0.00247442	0.161957
0.02272	1.54296	0.0159084	0.0741206	0.0024907	0.161942
0.02288	1.54399	0.0169376	0.0741206	0.00250698	0.161927
0.02304	1.54502	0.0179667	0.0741206	0.00252326	0.161912
0.0232	1.54605	0.0189958	0.0741206	0.00253953	0.161898
0.02336	1.54708	0.020025	0.0741206	0.00255581	0.161883
0.02352	1.54811	0.0210541	0.0741206	0.00257209	0.161868
0.02368	1.54914	0.0220833	0.0741206	0.00258837	0.161854
0.02384	1.54843	0.0213757	0.0741206	0.00260465	0.161839
0.024	1.54637	0.0193175	0.0741206	0.00262093	0.161824
0.02416	1.54431	0.0172592	0.0741206	0.00263721	0.161809
0.02432	1.54225	0.0152009	0.0741206	0.00265349	0.161795
0.02448	1.54019	0.0131426	0.0741206	0.00266977	0.16178
0.02464	1.53814	0.0110843	0.0741206	0.00268605	0.161765
0.0248	1.53608	0.009026	0.0741206	0.00270233	0.16175
0.02496	1.53402	0.00696771	0.0741206	0.0027186	0.161736
0.02512	1.53428	0.00722499	0.0702613	0.00273488	0.161721
0.02528	1.53531	0.00825414	0.0651156	0.00275116	0.161706
0.02544	1.53634	0.00928328	0.0599699	0.00276744	0.161692
0.0256	1.53736	0.0103124	0.0548242	0.00278372	0.161677
0.02576	1.53839	0.0113416	0.0496784	0.0028	0.161662
0.02592	1.53942	0.0123707	0.0445327	0.00281628	0.161647
0.02608	1.54045	0.0133999	0.039387	0.00283256	0.161633
0.02624	1.54148	0.014429	0.0342412	0.00284884	0.161618
0.0264	1.53962	0.0125637	0.0387438	0.00286512	0.161603
0.02656	1.53756	0.0105054	0.0438895	0.0028814	0.161589
0.02672	1.5355	0.0084471	0.0490352	0.00289767	0.161574
0.02688	1.53344	0.00638881	0.0541809	0.00291395	0.161559
0.02704	1.53138	0.00433052	0.0593267	0.00293023	0.161544
0.0272	1.52932	0.00227223	0.0644724	0.00294651	0.16153
0.02736	1.52727	0.000213937	0.0696181	0.00296279	0.161515
0.02752	1.52572	0.00132978	0.0734774	0.00297907	0.1615
0.02768	1.52778	0.000728507	0.0683317	0.00299535	0.161486
0.02784	1.52984	0.0027868	0.063186	0.00301163	0.161471
0.028	1.5319	0.00484509	0.0580402	0.00302791	0.161456
0.02816	1.53396	0.00690339	0.0528945	0.00304419	0.161442
0.02832	1.53601	0.00896168	0.0477488	0.00306047	0.161427
0.02848	1.53807	0.01102	0.0426031	0.00307674	0.161412
0.02864	1.54013	0.0130783	0.0374573	0.00309302	0.161397
0.0288	1.54122	0.0141717	0.0355277	0.0031093	0.161383
0.02896	1.54019	0.0131426	0.0406734	0.00312558	0.161368
0.02912	1.53917	0.0121134	0.0458191	0.00314186	0.161353
0.02928	1.53814	0.0110843	0.0509649	0.00315814	0.161339
0.02944	1.53711	0.0100551	0.0561106	0.00317442	0.161324
0.0296	1.53608	0.009026	0.0612563	0.0031907	0.161309
0.02976	1.53505	0.00799685	0.066402	0.00320698	0.161295
0.02992	1.53402	0.00696771	0.0715478	0.00322326	0.16128
0.03008	1.5335	0.00645313	0.0741206	0.00323953	0.161265
0.03024	1.5335	0.00645313	0.0741206	0.00325581	0.161251
0.0304	1.5335	0.00645313	0.0741206	0.00327209	0.161236
0.03056	1.5335	0.00645313	0.0741206	0.00328837	0.161221
0.03072	1.5335	0.00645313	0.0741206	0.00330465	0.161207
0.03088	1.5335	0.00645313	0.0741206	0.00332093	0.161192
0.03104	1.5335	0.00645313	0.0741206	0.00333721	0.161177
0.0312	1.5335	0.00645313	0.0741206	0.00335349	0.161163
0.03136	1.5335	0.00645313	0.0741206	0.00336977	0.161148
0.03152	1.5335	0.00645313	0.0741206	0.00338605	0.161133
0.03168	1.5335	0.00645313	0.0741206	0.00340233	0.161119
0.03184	1.5335	0.00645313	0.0741206	0.0034186	0.161104
0.032	1.5335	0.00645313	0.0741206	0.00343488	0.161089
0.03216	1.5335	0.00645313	0.0741206	0.00345116	0.161075
0.03232	1.5335	0.00645313	0.0741206	0.00346744	0.16106
0.03248	1.5335	0.00645313	0.0741206	0.00348372	0.161045
0.03264	1.53441	0.00735364	0.0741206	0.0035	0.161031
0.0328	1.53543	0.00838278	0.0741206	0.00351628	0.161016
0.03296	1.53646	0.00941193	0.0741206	0.00353256	0.161001
0.03312	1.53749	0.0104411	0.0741206	0.00354884	0.160987
0.03328	1.53852	0.0114702	0.0741206	0.00356512	0.160972
0.03344	1.53955	0.0124994	0.0741206	0.0035814	0.160957
0.0336	1.54058	0.0135285	0.0741206	0.00359767	0.160943
0.03376	1.54148	0.014429	0.0741206	0.00361395	0.160928
0.03392	1.54045	0.0133999	0.0741206	0.00363023	0.160913
0.03408	1.53942	0.0123707	0.0741206	0.00364651	0.160899
0.03424	1.53839	0.0113416	0.0741206	0.00366279	0.160884
0.0344	1.53736	0.0103124	0.0741206	0.00367907	0.160869
0.03456	1.53634	0.00928328	0.0741206	0.00369535	0.160855
0.03472	1.53531	0.00825414	0.0741206	0.00371163	0.16084
0.03488	1.53428	0.00722499	0.0741206	0.00372791	0.160825
0.03504	1.53325	0.00619585	0.0741206	0.00374419	0.160811
0.0352	1.53222	0.0051667	0.0741206	0.00376047	0.160796
0.03536	1.53119	0.00413756	0.0741206	0.00377674	0.160781
0.03552	1.53016	0.00310841	0.0741206	0.00379302	0.160767
0.03568	1.52913	0.00207926	0.0741206	0.0038093	0.160752
0.03584	1.5281	0.00105012	0.0741206	0.00382558	0.160738
0.036	1.52707	2.09667e-05	0.0741206	0.00384186	0.160723
0.03616	1.52604	0.00100817	0.0741206	0.00385814	0.160708
0.03632	1.52546	0.00158707	0.0741206	0.00387442	0.160694
0.03648	1.52546	0.00158707	0.0741206	0.0038907	0.160679
0.03664	1.52546	0.00158707	0.0741206	0.00390698	0.160664
0.0368	1.52546	0.00158707	0.0741206	0.00392326	0.16065
0.03696	1.52546	0.00158707	0.0741206	0.00393953	0.160635
0.03712	1.52546	0.00158707	0.0741206	0.00395581	0.16062
0.03728	1.52546	0.00158707	0.0741206	0.00397209	0.160606
0.03744	1.52546	0.00158707	0.0741206	0.00398837	0.160591
0.0376	1.52611	0.000943853	0.0741206	0.00400465	0.160577
0.03776	1.52714	8.52867e-05	0.0741206	0.00402093	0.160562
0.03792	1.52817	0.00111444	0.0741206	0.00403721	0.160547
0.03808	1.5292	0.00214359	0.0741206	0.00405349	0.160533
0.03824	1.53022	0.00317273	0.0741206	0.00406977	0.160518
0.0384	1.53125	0.00420188	0.0741206	0.00408605	0.160503
0.03856	1.53228	0.00523102	0.0741206	0.00410233	0.160489
0.03872	1.53331	0.00626017	0.0741206	0.0041186	0.160474
0.03888	1.53434	0.00728931	0.0741206	0.00413488	0.16046
0.03904	1.53537	0.00831846	0.0741206	0.00415116	0.160445
0.0392	1.5364	0.00934761	0.0741206	0.00416744	0.16043
0.03936	1.53743	0.0103767	0.0741206	0.00418372	0.160416
0.03952	1.53846	0.0114059	0.0741206	0.0042	0.160401
0.03968	1.53949	0.012435	0.0741206	0.00421628	0.160387
0.03984	1.54052	0.0134642	0.0741206	0.00423256	0.160372
0.04	1.54155	0.0144933	0.0741206	0.00424884	0.160357
0.04016	1.54155	0.0144933	0.0741206	0.00426512	0.160343
0.04032	1.54155	0.0144933	0.0741206	0.0042814	0.160328
0.04048	1.54155	0.0144933	0.0741206	0.00429767	0.160314
0.04064	1.54155	0.0144933	0.0741206	0.00431395	0.160299
0.0408	1.54155	0.0144933	0.0741206	0.00433023	0.160284
0.04096	1.54155	0.0144933	0.0741206	0.00434651	0.16027
0.04112	1.54155	0.0144933	0.0741206	0.00436279	0.160255
0.04128	1.54135	0.0143004	0.0741206	0.00437907	0.160241
0.04144	1.54032	0.0132712	0.0741206	0.00439535	0.160226
0.0416	1.53929	0.0122421	0.0741206	0.00441163	0.160211
0.04176	1.53826	0.0112129	0.0741206	0.00442791	0.160197
0.04192	1.53724	0.0101838	0.0741206	0.00444419	0.160182
0.04208	1.53621	0.00915464	0.0741206	0.00446047	0.160168
0.04224	1.53518	0.0081255	0.0741206	0.00447674	0.160153
0.0424	1.53415	0.00709635	0.0741206	0.00449302	0.160138
0.04256	1.53312	0.0060672	0.0741206	0.0045093	0.160124
0.04272	1.53209	0.00503806	0.0741206	0.00452558	0.160109
0.04288	1.53106	0.00400891	0.0741206	0.00454186	0.160095
0.04304	1.53003	0.00297977	0.0741206	0.00455814	0.16008
0.0432	1.529	0.00195062	0.0741206	0.00457442	0.160065
0.04336	1.52797	0.000921477	0.0741206	0.0045907	0.160051
0.04352	1.52694	0.000107673	0.0741206	0.00460698	0.160036
0.04368	1.52592	0.00113682	0.0741206	0.00462326	0.160022
0.04384	1.52604	0.00100817	0.0741206	0.00463953	0.160007
0.044	1.52707	2.09667e-05	0.0741206	0.00465581	0.159993
0.04416	1.5281	0.00105012	0.0741206	0.00467209	0.159978
0.04432	1.52913	0.00207926	0.0741206	0.00468837	0.159963
0.04448	1.53016	0.00310841	0.0741206	0.00470465	0.159949
0.04464	1.53119	0.00413756	0.0741206	0.00472093	0.159934
0.0448	1.53222	0.0051667	0.0741206	0.00473721	0.15992
0.04496	1.53325	0.00619585	0.0741206	0.00475349	0.159905
0.04512	1.53273	0.00568127	0.0741206	0.00476977	0.159891
0.04528	1.5317	0.00465213	0.0741206	0.00478605	0.159876
0.04544	1.53067	0.00362298	0.0741206	0.00480233	0.159861
0.0456	1.52965	0.00259384	0.0741206	0.0048186	0.159847
0.04576	1.52862	0.00156469	0.0741206	0.00483488	0.159832
0.04592	1.52759	0.000535547	0.0741206	0.00485116	0.159818
0.04608	1.52656	0.000493603	0.0741206	0.00486744	0.159803
0.04624	1.52553	0.00152275	0.0741206	0.00488372	0.159789
0.0464	1.52739	0.000342577	0.0741206	0.0049	0.159774
0.04656	1.52945	0.00240087	0.0741206	0.00491628	0.15976
0.04672	1.53151	0.00445916	0.0741206	0.00493256	0.159745
0.04688	1.53357	0.00651746	0.0741206	0.00494884	0.15973
0.04704	1.53563	0.00857575	0.0741206	0.00496512	0.159716
0.0472	1.53769	0.010634	0.0741206	0.0049814	0.159701
0.04736	1.53974	0.0126923	0.0741206	0.00499767	0.159687
0.04752	1.54129	0.014236	0.0741206	0.00501395	0.159672
0.04768	1.53923	0.0121778	0.0741206	0.00503023	0.159658
0.04784	1.53717	0.0101195	0.0741206	0.00504651	0.159643
0.048	1.53511	0.00806117	0.0741206	0.00506279	0.159629
0.04816	1.53305	0.00600288	0.0741206	0.00507907	0.159614
0.04832	1.531	0.00394459	0.0741206	0.00509535	0.1596
0.04848	1.52894	0.0018863	0.0741206	0.00511163	0.159585
0.04864	1.52688	0.000171993	0.0741206	0.00512791	0.15957
0.0488	1.52579	0.00126546	0.0741206	0.00514419	0.159556
0.04896	1.52682	0.000236313	0.0741206	0.00516047	0.159541
0.04912	1.52784	0.000792827	0.0741206	0.00517674	0.159527
0.04928	1.52887	0.00182198	0.0741206	0.00519302	0.159512
0.04944	1.5299	0.00285112	0.0741206	0.0052093	0.159498
0.0496	1.53093	0.00388027	0.0741206	0.00522558	0.159483
0.04976	1.53196	0.00490942	0.0741206	0.00524186	0.159469
0.04992	1.53299	0.00593856	0.0741206	0.00525814	0.159454
0.05008	1.53299	0.00593856	0.0741206	0.00527442	0.15944
0.05024	1.53196	0.00490942	0.0741206	0.0052907	0.159425
0.0504	1.53093	0.00388027	0.0741206	0.00530698	0.159411
0.05056	1.5299	0.00285112	0.0741206	0.00532326	0.159396
0.05072	1.52887	0.00182198	0.0741206	0.00533953	0.159382
0.05088	1.52784	0.000792827	0.0741206	0.00535581	0.159367
0.05104	1.52682	0.000236313	0.0741206	0.00537209	0.159352
0.0512	1.52579	0.00126546	0.0741206	0.00538837	0.159338
0.05136	1.52546	0.00158707	0.0741206	0.00540465	0.159323
0.05152	1.52546	0.00158707	0.0741206	0.00542093	0.159309
0.05168	1.52546	0.00158707	0.0741206	0.00543721	0.159294
0.05184	1.52546	0.00158707	0.0741206	0.00545349	0.15928
0.052	1.52546	0.00158707	0.0741206	0.00546977	0.159265
0.05216	1.52546	0.00158707	0.0741206	0.00548605	0.159251
0.05232	1.52546	0.00158707	0.0741206	0.00550233	0.159236
0.05248	1.52546	0.00158707	0.0741206	0.0055186	0.159222
0.05264	1.52546	0.00158707	0.0741206	0.00553488	0.159207
0.0528	1.52546	0.00158707	0.0741206	0.00555116	0.159193
0.05296	1.52546	0.00158707	0.0741206	0.00556744	0.159178
0.05312	1.52546	0.00158707	0.0741206	0.00558372	0.159164
0.05328	1.52546	0.00158707	0.0741206	0.0056	0.159149
0.05344	1.52546	0.00158707	0.0741206	0.00561628	0.159135
0.0536	1.52546	0.00158707	0.0741206	0.00563256	0.15912
0.05376	1.5254	0.00165139	0.0741206	0.00564884	0.159106
0.05392	1.52437	0.00268053	0.0741206	0.00566512	0.159091
0.05408	1.52334	0.00370968	0.0741206	0.0056814	0.159077
0.05424	1.52231	0.00473883	0.0741206	0.00569767	0.159062
0.0544	1.52128	0.00576797	0.0741206	0.00571395	0.159048
0.05456	1.52025	0.00679712	0.0741206	0.00573023	0.159033
0.05472	1.51923	0.00782626	0.0741206	0.00574651	0.159019
0.05488	1.5182	0.00885541	0.0741206	0.00576279	0.159004
0.05504	1.51794	0.0091127	0.0741206	0.00577907	0.15899
0.0552	1.52	0.0070544	0.0741206	0.00579535	0.158975
0.05536	1.52206	0.00499611	0.0741206	0.00581163	0.158961
0.05552	1.52411	0.00293782	0.0741206	0.00582791	0.158946
0.05568	1.52617	0.000879533	0.0741206	0.00584419	0.158932
0.05584	1.52823	0.00117876	0.0741206	0.00586047	0.158917
0.056	1.53029	0.00323705	0.0741206	0.00587674	0.158903
0.05616	1.53235	0.00529534	0.0741206	0.00589302	0.158888
0.05632	1.5335	0.00645313	0.0741206	0.0059093	0.158874
0.05648	1.5335	0.00645313	0.0741206	0.00592558	0.158859
0.05664	1.5335	0.00645313	0.0741206	0.00594186	0.158845
0.0568	1.5335	0.00645313	0.0741206	0.00595814	0.15883
0.05696	1.5335	0.00645313	0.0741206	0.00597442	0.158816
0.05712	1.5335	0.00645313	0.0741206	0.0059907	0.158802
0.05728	1.5335	0.00645313	0.0741206	0.00600698	0.158787
0.05744	1.5335	0.00645313	0.0741206	0.00602326	0.158773
0.0576	1.53222	0.0051667	0.0741206	0.00603953	0.158758
0.05776	1.53016	0.00310841	0.0741206	0.00605581	0.158744
0.05792	1.5281	0.00105012	0.0741206	0.00607209	0.158729
0.05808	1.52604	0.00100817	0.0741206	0.00608837	0.158715
0.05824	1.52399	0.00306646	0.0741206	0.00610465	0.1587
0.0584	1.52193	0.00512476	0.0741206	0.00612093	0.158686
0.05856	1.51987	0.00718305	0.0741206	0.00613721	0.158671
0.05872	1.51781	0.00924134	0.0741206	0.00615349	0.158657
0.05888	1.5191	0.00795491	0.0699397	0.00616977	0.158642
0.05904	1.52116	0.00589661	0.064794	0.00618605	0.158628
0.0592	1.52321	0.00383832	0.0596483	0.00620233	0.158613
0.05936	1.52527	0.00178003	0.0545025	0.0062186	0.158599
0.05952	1.52733	0.000278257	0.0493568	0.00623488	0.158585
0.05968	1.52939	0.00233655	0.0442111	0.00625116	0.15857
0.05984	1.53145	0.00439484	0.0390654	0.00626744	0.158556
0.06	1.5335	0.00645313	0.0339196	0.00628372	0.158541
0.06016	1.53453	0.00748228	0.0390654	0.0063	0.158527
0.06032	1.53556	0.00851143	0.0442111	0.00631628	0.158512
0.06048	1.53659	0.00954057	0.0493568	0.00633256	0.158498
0.06064	1.53762	0.0105697	0.0545025	0.00634884	0.158483
0.0608	1.53865	0.0115989	0.0596483	0.00636512	0.158469
0.06096	1.53968	0.012628	0.064794	0.0063814	0.158454
0.06112	1.54071	0.0136571	0.0699397	0.00639767	0.15844
0.06128	1.54097	0.0139144	0.0731558	0.00641395	0.158426
0.06144	1.53788	0.010827	0.0680101	0.00643023	0.158411
0.0616	1.53479	0.00773957	0.0628644	0.00644651	0.158397
0.06176	1.5317	0.00465213	0.0577186	0.00646279	0.158382
0.06192	1.52862	0.00156469	0.0525729	0.00647907	0.158368
0.06208	1.52553	0.00152275	0.0474272	0.00649535	0.158353
0.06224	1.52244	0.00461018	0.0422814	0.00651163	0.158339
0.0624	1.51935	0.00769762	0.0371357	0.00652791	0.158325
0.06256	1.51781	0.00924134	0.0358493	0.00654419	0.15831
0.06272	1.51884	0.00821219	0.040995	0.00656047	0.158296
0.06288	1.51987	0.00718305	0.0461407	0.00657674	0.158281
0.06304	1.5209	0.0061539	0.0512865	0.00659302	0.158267
0.0632	1.52193	0.00512476	0.0564322	0.0066093	0.158252
0.06336	1.52296	0.00409561	0.0615779	0.00662558	0.158238
0.06352	1.52399	0.00306646	0.0667236	0.00664186	0.158224
0.06368	1.52501	0.00203732	0.0718694	0.00665814	0.158209
0.06384	1.52662	0.000429283	0.0741206	0.00667442	0.158195
0.064	1.52868	0.00162901	0.0741206	0.0066907	0.15818
0.06416	1.53074	0.0036873	0.0741206	0.00670698	0.158166
0.06432	1.5328	0.0057456	0.0741206	0.00672326	0.158151
0.06448	1.53486	0.00780389	0.0741206	0.00673953	0.158137
0.06464	1.53691	0.00986218	0.0741206	0.00675581	0.158123
0.0648	1.53897	0.0119205	0.0741206	0.00677209	0.158108
0.06496	1.54103	0.0139788	0.0741206	0.00678837	0.158094
0.06512	1.54	0.0129496	0.0741206	0.00680465	0.158079
0.06528	1.53794	0.0108913	0.0741206	0.00682093	0.158065
0.06544	1.53588	0.00883303	0.0741206	0.00683721	0.15805
0.0656	1.53383	0.00677474	0.0741206	0.00685349	0.158036
0.06576	1.53177	0.00471645	0.0741206	0.00686977	0.158022
0.06592	1.52971	0.00265816	0.0741206	0.00688605	0.158007
0.06608	1.52765	0.000599867	0.0741206	0.00690233	0.157993
0.06624	1.52559	0.00145842	0.0741206	0.0069186	0.157978
0.0664	1.52739	0.000342577	0.0741206	0.00693488	0.157964
0.06656	1.52945	0.00240087	0.0741206	0.00695116	0.15795
0.06672	1.53151	0.00445916	0.0741206	0.00696744	0.157935
0.06688	1.53357	0.00651746	0.0741206	0.00698372	0.157921
0.06704	1.53563	0.00857575	0.0741206	0.007	0.157906
0.0672	1.53769	0.010634	0.0741206	0.00701628	0.157892
0.06736	1.53974	0.0126923	0.0741206	0.00703256	0.157878
0.06752	1.54142	0.0143647	0.0734774	0.00704884	0.157863
0.06768	1.54039	0.0133355	0.0683317	0.00706512	0.157849
0.06784	1.53936	0.0123064	0.063186	0.0070814	0.157834
0.068	1.53833	0.0112772	0.0580402	0.00709767	0.15782
0.06816	1.5373	0.0102481	0.0528945	0.00711395	0.157806
0.06832	1.53627	0.00921896	0.0477488	0.00713023	0.157791
0.06848	1.53524	0.00818982	0.0426031	0.00714651	0.157777
0.06864	1.53421	0.00716067	0.0374573	0.00716279	0.157763
0.0688	1.53383	0.00677474	0.0355277	0.00717907	0.157748
0.06896	1.53486	0.00780389	0.0406734	0.00719535	0.157734
0.06912	1.53588	0.00883303	0.0458191	0.00721163	0.157719
0.06928	1.53691	0.00986218	0.0509649	0.00722791	0.157705
0.06944	1.53794	0.0108913	0.0561106	0.00724419	0.157691
0.0696	1.53897	0.0119205	0.0612563	0.00726047	0.157676
0.06976	1.54	0.0129496	0.066402	0.00727674	0.157662
0.06992	1.54103	0.0139788	0.0715478	0.00729302	0.157647
0.07008	1.54206	0.0150079	0.0715478	0.0073093	0.157633
0.07024	1.54309	0.016037	0.066402	0.00732558	0.157619
0.0704	1.54412	0.0170662	0.0612563	0.00734186	0.157604
0.07056	1.54515	0.0180953	0.0561106	0.00735814	0.15759
0.07072	1.54618	0.0191245	0.0509649	0.00737442	0.157576
0.07088	1.54721	0.0201536	0.0458191	0.0073907	0.157561
0.07104	1.54823	0.0211828	0.0406734	0.00740698	0.157547
0.0712	1.54926	0.0222119	0.0355277	0.00742326	0.157532
0.07136	1.54746	0.0204109	0.0374573	0.00743953	0.157518
0.07152	1.54438	0.0173235	0.0426031	0.00745581	0.157504
0.07168	1.54129	0.014236	0.0477488	0.00747209	0.157489
0.07184	1.5382	0.0111486	0.0528945	0.00748837	0.157475
0.072	1.53511	0.00806117	0.0580402	0.00750465	0.157461
0.07216	1.53203	0.00497374	0.063186	0.00752093	0.157446
0.07232	1.52894	0.0018863	0.0683317	0.00753721	0.157432
0.07248	1.52585	0.00120114	0.0734774	0.00755349	0.157418
0.07264	1.52817	0.00111444	0.0741206	0.00756977	0.157403
0.0728	1.53125	0.00420188	0.0741206	0.00758605	0.157389
0.07296	1.53434	0.00728931	0.0741206	0.00760233	0.157375
0.07312	1.53743	0.0103767	0.0741206	0.0076186	0.15736
0.07328	1.54052	0.0134642	0.0741206	0.00763488	0.157346
0.07344	1.5436	0.0165516	0.0741206	0.00765116	0.157331
0.0736	1.54669	0.0196391	0.0741206	0.00766744	0.157317
0.07376	1.54952	0.0224692	0.073799	0.00768372	0.157303
0.07392	1.54849	0.0214401	0.0686533	0.0077	0.157288
0.07408	1.54746	0.0204109	0.0635076	0.00771628	0.157274
0.07424	1.54643	0.0193818	0.0583618	0.00773256	0.15726
0.0744	1.5454	0.0183526	0.0532161	0.00774884	0.157245
0.07456	1.54438	0.0173235	0.0480704	0.00776512	0.157231
0.07472	1.54335	0.0162943	0.0429247	0.0077814	0.157217
0.07488	1.54232	0.0152652	0.0377789	0.00779767	0.157202
0.07504	1.54129	0.014236	0.0352061	0.00781395	0.157188
0.0752	1.54026	0.0132069	0.0403518	0.00783023	0.157174
0.07536	1.53923	0.0121778	0.0454975	0.00784651	0.157159
0.07552	1.5382	0.0111486	0.0506433	0.00786279	0.157145
0.07568	1.53717	0.0101195	0.055789	0.00787907	0.157131
0.07584	1.53614	0.00909032	0.0609347	0.00789535	0.157116
0.076	1.53511	0.00806117	0.0660804	0.00791163	0.157102
0.07616	1.53408	0.00703203	0.0712262	0.00792791	0.157088
0.07632	1.53305	0.00600288	0.0741206	0.00794419	0.157073
0.07648	1.53203	0.00497374	0.0741206	0.00796047	0.157059
0.07664	1.531	0.00394459	0.0741206	0.00797674	0.157045
0.0768	1.52997	0.00291545	0.0741206	0.00799302	0.15703
0.07696	1.52894	0.0018863	0.0741206	0.0080093	0.157016
0.07712	1.52791	0.000857147	0.0741206	0.00802558	0.157002
0.07728	1.52688	0.000171993	0.0741206	0.00804186	0.156987
0.07744	1.52585	0.00120114	0.0741206	0.00805814	0.156973
0.0776	1.52611	0.000943853	0.0709046	0.00807442	0.156959
0.07776	1.52714	8.52867e-05	0.0657588	0.0080907	0.156944
0.07792	1.52817	0.00111444	0.0606131	0.00810698	0.15693
0.07808	1.5292	0.00214359	0.0554674	0.00812326	0.156916
0.07824	1.53022	0.00317273	0.0503216	0.00813953	0.156901
0.0784	1.53125	0.00420188	0.0451759	0.00815581	0.156887
0.07856	1.53228	0.00523102	0.0400302	0.00817209	0.156873
0.07872	1.53331	0.00626017	0.0348845	0.00818837	0.156859
0.07888	1.53434	0.00728931	0.0339196	0.00820465	0.156844
0.07904	1.53537	0.00831846	0.0339196	0.00822093	0.15683
0.0792	1.5364	0.00934761	0.0339196	0.00823721	0.156816
0.07936	1.53743	0.0103767	0.0339196	0.00825349	0.156801
0.07952	1.53846	0.0114059	0.0339196	0.00826977	0.156787
0.07968	1.53949	0.012435	0.0339196	0.00828605	0.156773
0.07984	1.54052	0.0134642	0.0339196	0.00830233	0.156758
0.08	1.54155	0.0144933	0.0339196	0.0083186	0.156744
0.08016	1.54155	0.0144933	0.0390654	0.00833488	0.15673
0.08032	1.54155	0.0144933	0.0442111	0.00835116	0.156716
0.08048	1.54155	0.0144933	0.0493568	0.00836744	0.156701
0.08064	1.54155	0.0144933	0.0545025	0.00838372	0.156687
0.0808	1.54155	0.0144933	0.0596483	0.0084	0.156673
0.08096	1.54155	0.0144933	0.064794	0.00841628	0.156658
0.08112	1.54155	0.0144933	0.0699397	0.00843256	0.156644
0.08128	1.54174	0.0146863	0.0731558	0.00844884	0.15663
0.08144	1.54277	0.0157154	0.0680101	0.00846512	0.156615
0.0816	1.5438	0.0167446	0.0628644	0.0084814	0.156601
0.08176	1.54483	0.0177737	0.0577186	0.00849767	0.156587
0.08192	1.54585	0.0188029	0.0525729	0.00851395	0.156573
0.08208	1.54688	0.019832	0.0474272	0.00853023	0.156558
0.08224	1.54791	0.0208612	0.0422814	0.00854651	0.156544
0.0824	1.54894	0.0218903	0.0371357	0.00856279	0.15653
0.08256	1.54959	0.0225335	0.0358493	0.00857907	0.156515
0.08272	1.54959	0.0225335	0.040995	0.00859535	0.156501
0.08288	1.54959	0.0225335	0.0461407	0.00861163	0.156487
0.08304	1.54959	0.0225335	0.0512865	0.00862791	0.156473
0.0832	1.54959	0.0225335	0.0564322	0.00864419	0.156458
0.08336	1.54959	0.0225335	0.0615779	0.00866047	0.156444
0.08352	1.54959	0.0225335	0.0667236	0.00867674	0.15643
0.08368	1.54959	0.0225335	0.0718694	0.00869302	0.156416
0.08384	1.54901	0.0219546	0.0712262	0.0087093	0.156401
0.084	1.54798	0.0209255	0.0660804	0.00872558	0.156387
0.08416	1.54695	0.0198963	0.0609347	0.00874186	0.156373
0.08432	1.54592	0.0188672	0.055789	0.00875814	0.156358
0.08448	1.54489	0.0178381	0.0506433	0.00877442	0.156344
0.08464	1.54386	0.0168089	0.0454975	0.0087907	0.15633
0.0848	1.54283	0.0157798	0.0403518	0.00880698	0.156316
0.08496	1.5418	0.0147506	0.0352061	0.00882326	0.156301
0.08512	1.54155	0.0144933	0.0377789	0.00883953	0.156287
0.08528	1.54155	0.0144933	0.0429247	0.00885581	0.156273
0.08544	1.54155	0.0144933	0.0480704	0.00887209	0.156259
0.0856	1.54155	0.0144933	0.0532161	0.00888837	0.156244
0.08576	1.54155	0.0144933	0.0583618	0.00890465	0.15623
0.08592	1.54155	0.0144933	0.0635076	0.00892093	0.156216
0.08608	1.54155	0.0144933	0.0686533	0.00893721	0.156202
0.08624	1.54155	0.0144933	0.073799	0.00895349	0.156187
0.0864	1.54155	0.0144933	0.0741206	0.00896977	0.156173
0.08656	1.54155	0.0144933	0.0741206	0.00898605	0.156159
0.08672	1.54155	0.0144933	0.0741206	0.00900233	0.156145
0.08688	1.54155	0.0144933	0.0741206	0.0090186	0.15613
0.08704	1.54155	0.0144933	0.0741206	0.00903488	0.156116
0.0872	1.54155	0.0144933	0.0741206	0.00905116	0.156102
0.08736	1.54155	0.0144933	0.0741206	0.00906744	0.156088
0.08752	1.54129	0.014236	0.0741206	0.00908372	0.156073
0.08768	1.53923	0.0121778	0.0741206	0.0091	0.156059
0.08784	1.53717	0.0101195	0.0741206	0.00911628	0.156045
0.088	1.53511	0.00806117	0.0741206	0.00913256	0.156031
0.08816	1.53305	0.00600288	0.0741206	0.00914884	0.156016
0.08832	1.531	0.00394459	0.0741206	0.00916512	0.156002
0.08848	1.52894	0.0018863	0.0741206	0.0091814	0.155988
0.08864	1.52688	0.000171993	0.0741206	0.00919767	0.155974
0.0888	1.52579	0.00126546	0.0725126	0.00921395	0.155959
0.08896	1.52682	0.000236313	0.0673669	0.00923023	0.155945
0.08912	1.52784	0.000792827	0.0622211	0.00924651	0.155931
0.08928	1.52887	0.00182198	0.0570754	0.00926279	0.155917
0.08944	1.5299	0.00285112	0.0519297	0.00927907	0.155903
0.0896	1.53093	0.00388027	0.0467839	0.00929535	0.155888
0.08976	1.53196	0.00490942	0.0416382	0.00931163	0.155874
0.08992	1.53299	0.00593856	0.0364925	0.00932791	0.15586
0.09008	1.5335	0.00645313	0.0339196	0.00934419	0.155846
0.09024	1.5335	0.00645313	0.0339196	0.00936047	0.155831
0.0904	1.5335	0.00645313	0.0339196	0.00937674	0.155817
0.09056	1.5335	0.00645313	0.0339196	0.00939302	0.155803
0.09072	1.5335	0.00645313	0.0339196	0.0094093	0.155789
0.09088	1.5335	0.00645313	0.0339196	0.00942558	0.155775
0.09104	1.5335	0.00645313	0.0339196	0.00944186	0.15576
0.0912	1.5335	0.00645313	0.0339196	0.00945814	0.155746
0.09136	1.53421	0.00716067	0.0374573	0.00947442	0.155732
0.09152	1.53524	0.00818982	0.0426031	0.0094907	0.155718
0.09168	1.53627	0.00921896	0.0477488	0.00950698	0.155703
0.09184	1.5373	0.0102481	0.0528945	0.00952326	0.155689
0.092	1.53833	0.0112772	0.0580402	0.00953953	0.155675
0.09216	1.53936	0.0123064	0.063186	0.00955581	0.155661
0.09232	1.54039	0.0133355	0.0683317	0.00957209	0.155647
0.09248	1.54142	0.0143647	0.0734774	0.00958837	0.155632
0.09264	1.54155	0.0144933	0.0741206	0.00960465	0.155618
0.0928	1.54155	0.0144933	0.0741206	0.00962093	0.155604
0.09296	1.54155	0.0144933	0.0741206	0.00963721	0.15559
0.09312	1.54155	0.0144933	0.0741206	0.00965349	0.155576
0.09328	1.54155	0.0144933	0.0741206	0.00966977	0.155561
0.09344	1.54155	0.0144933	0.0741206	0.00968605	0.155547
0.0936	1.54155	0.0144933	0.0741206	0.00970233	0.155533
0.09376	1.54142	0.0143647	0.0741206	0.0097186	0.155519
0.09392	1.53936	0.0123064	0.0741206	0.00973488	0.155505
0.09408	1.5373	0.0102481	0.0741206	0.00975116	0.15549
0.09424	1.53524	0.00818982	0.0741206	0.00976744	0.155476
0.0944	1.53318	0.00613153	0.0741206	0.00978372	0.155462
0.09456	1.53113	0.00407323	0.0741206	0.0098	0.155448
0.09472	1.52907	0.00201494	0.0741206	0.00981628	0.155434
0.09488	1.52701	4.33533e-05	0.0741206	0.00983256	0.155419
0.09504	1.52598	0.00107249	0.0728342	0.00984884	0.155405
0.0952	1.52804	0.000985797	0.0676885	0.00986512	0.155391
0.09536	1.5301	0.00304409	0.0625427	0.0098814	0.155377
0.09552	1.53215	0.00510238	0.057397	0.00989767	0.155363
0.09568	1.53421	0.00716067	0.0522513	0.00991395	0.155349
0.09584	1.53627	0.00921896	0.0471056	0.00993023	0.155334
0.096	1.53833	0.0112772	0.0419598	0.00994651	0.15532
0.09616	1.54039	0.0133355	0.0368141	0.00996279	0.155306
0.09632	1.542	0.0149436	0.0361709	0.00997907	0.155292
0.09648	1.54302	0.0159727	0.0413166	0.00999535	0.155278
0.09664	1.54405	0.0170019	0.0464623	0.0100116	0.155264
0.0968	1.54508	0.018031	0.0516081	0.0100279	0.155249
0.09696	1.54611	0.0190602	0.0567538	0.0100442	0.155235
0.09712	1.54714	0.0200893	0.0618995	0.0100605	0.155221
0.09728	1.54817	0.0211185	0.0670453	0.0100767	0.155207
0.09744	1.5492	0.0221476	0.072191	0.010093	0.155193
0.0976	1.54894	0.0218903	0.0741206	0.0101093	0.155178
0.09776	1.54791	0.0208612	0.0741206	0.0101256	0.155164
0.09792	1.54688	0.019832	0.0741206	0.0101419	0.15515
0.09808	1.54585	0.0188029	0.0741206	0.0101581	0.155136
0.09824	1.54483	0.0177737	0.0741206	0.0101744	0.155122
0.0984	1.5438	0.0167446	0.0741206	0.0101907	0.155108
0.09856	1.54277	0.0157154	0.0741206	0.010207	0.155094
0.09872	1.54174	0.0146863	0.0741206	0.0102233	0.155079
0.09888	1.54071	0.0136571	0.0741206	0.0102395	0.155065
0.09904	1.53968	0.012628	0.0741206	0.0102558	0.155051
0.0992	1.53865	0.0115989	0.0741206	0.0102721	0.155037
0.09936	1.53762	0.0105697	0.0741206	0.0102884	0.155023
0.09952	1.53659	0.00954057	0.0741206	0.0103047	0.155009
0.09968	1.53556	0.00851143	0.0741206	0.0103209	0.154994
0.09984	1.53453	0.00748228	0.0741206	0.0103372	0.15498
0.1	1.5335	0.00645313	0.0741206	0.0103535	0.154966
0.10016	1.53556	0.00851143	0.0741206	0.0103698	0.154952
0.10032	1.53762	0.0105697	0.0741206	0.010386	0.154938
0.10048	1.53968	0.012628	0.0741206	0.0104023	0.154924
0.10064	1.54174	0.0146863	0.0741206	0.0104186	0.15491
0.1008	1.5438	0.0167446	0.0741206	0.0104349	0.154895
0.10096	1.54585	0.0188029	0.0741206	0.0104512	0.154881
0.10112	1.54791	0.0208612	0.0741206	0.0104674	0.154867
0.10128	1.54939	0.0223406	0.0741206	0.0104837	0.154853
0.10144	1.54836	0.0213114	0.0741206	0.0105	0.154839
0.1016	1.54733	0.0202823	0.0741206	0.0105163	0.154825
0.10176	1.54631	0.0192531	0.0741206	0.0105326	0.154811
0.10192	1.54528	0.018224	0.0741206	0.0105488	0.154796
0.10208	1.54425	0.0171948	0.0741206	0.0105651	0.154782
0.10224	1.54322	0.0161657	0.0741206	0.0105814	0.154768
0.1024	1.54219	0.0151365	0.0741206	0.0105977	0.154754
0.10256	1.54155	0.0144933	0.0741206	0.010614	0.15474
0.10272	1.54155	0.0144933	0.0741206	0.0106302	0.154726
0.10288	1.54155	0.0144933	0.0741206	0.0106465	0.154712
0.10304	1.54155	0.0144933	0.0741206	0.0106628	0.154698
0.1032	1.54155	0.0144933	0.0741206	0.0106791	0.154683
0.10336	1.54155	0.0144933	0.0741206	0.0106953	0.154669
0.10352	1.54155	0.0144933	0.0741206	0.0107116	0.154655
0.10368	1.54155	0.0144933	0.0741206	0.0107279	0.154641
0.10384	1.54097	0.0139144	0.0712262	0.0107442	0.154627
0.104	1.53994	0.0128853	0.0660804	0.0107605	0.154613
0.10416	1.53891	0.0118561	0.0609347	0.0107767	0.154599
0.10432	1.53788	0.010827	0.055789	0.010793	0.154585
0.10448	1.53685	0.00979786	0.0506433	0.0108093	0.154571
0.10464	1.53582	0.00876871	0.0454975	0.0108256	0.154556
0.1048	1.53479	0.00773957	0.0403518	0.0108419	0.154542
0.10496	1.53376	0.00671042	0.0352061	0.0108581	0.154528
0.10512	1.53428	0.00722499	0.0377789	0.0108744	0.154514
0.10528	1.53531	0.00825414	0.0429247	0.0108907	0.1545
0.10544	1.53634	0.00928328	0.0480704	0.010907	0.154486
0.1056	1.53736	0.0103124	0.0532161	0.0109233	0.154472
0.10576	1.53839	0.0113416	0.0583618	0.0109395	0.154458
0.10592	1.53942	0.0123707	0.0635076	0.0109558	0.154444
0.10608	1.54045	0.0133999	0.0686533	0.0109721	0.154429
0.10624	1.54148	0.014429	0.073799	0.0109884	0.154415
0.1064	1.53962	0.0125637	0.0741206	0.0110047	0.154401
0.10656	1.53756	0.0105054	0.0741206	0.0110209	0.154387
0.10672	1.5355	0.0084471	0.0741206	0.0110372	0.154373
0.10688	1.53344	0.00638881	0.0741206	0.0110535	0.154359
0.10704	1.53138	0.00433052	0.0741206	0.0110698	0.154345
0.1072	1.52932	0.00227223	0.0741206	0.011086	0.154331
0.10736	1.52727	0.000213937	0.0741206	0.0111023	0.154317
0.10752	1.52572	0.00132978	0.0741206	0.0111186	0.154303
0.10768	1.52778	0.000728507	0.0741206	0.0111349	0.154288
0.10784	1.52984	0.0027868	0.0741206	0.0111512	0.154274
0.108	1.5319	0.00484509	0.0741206	0.0111674	0.15426
0.10816	1.53396	0.00690339	0.0741206	0.0111837	0.154246
0.10832	1.53601	0.00896168	0.0741206	0.0112	0.154232
0.10848	1.53807	0.01102	0.0741206	0.0112163	0.154218
0.10864	1.54013	0.0130783	0.0741206	0.0112326	0.154204
0.1088	1.54187	0.0148149	0.0741206	0.0112488	0.15419
0.10896	1.5429	0.0158441	0.0741206	0.0112651	0.154176
0.10912	1.54393	0.0168732	0.0741206	0.0112814	0.154162
0.10928	1.54495	0.0179024	0.0741206	0.0112977	0.154148
0.10944	1.54598	0.0189315	0.0741206	0.011314	0.154134
0.1096	1.54701	0.0199607	0.0741206	0.0113302	0.15412
0.10976	1.54804	0.0209898	0.0741206	0.0113465	0.154105
0.10992	1.54907	0.022019	0.0741206	0.0113628	0.154091
0.11008	1.54959	0.0225335	0.0715478	0.0113791	0.154077
0.11024	1.54959	0.0225335	0.066402	0.0113953	0.154063
0.1104	1.54959	0.0225335	0.0612563	0.0114116	0.154049
0.11056	1.54959	0.0225335	0.0561106	0.0114279	0.154035
0.11072	1.54959	0.0225335	0.0509649	0.0114442	0.154021
0.11088	1.54959	0.0225335	0.0458191	0.0114605	0.154007
0.11104	1.54959	0.0225335	0.0406734	0.0114767	0.153993
0.1112	1.54959	0.0225335	0.0355277	0.011493	0.153979
0.11136	1.54817	0.0211185	0.0374573	0.0115093	0.153965
0.11152	1.54611	0.0190602	0.0426031	0.0115256	0.153951
0.11168	1.54405	0.0170019	0.0477488	0.0115419	0.153937
0.11184	1.542	0.0149436	0.0528945	0.0115581	0.153923
0.112	1.53994	0.0128853	0.0580402	0.0115744	0.153909
0.11216	1.53788	0.010827	0.063186	0.0115907	0.153894
0.11232	1.53582	0.00876871	0.0683317	0.011607	0.15388
0.11248	1.53376	0.00671042	0.0734774	0.0116233	0.153866
0.11264	1.5326	0.00555263	0.0741206	0.0116395	0.153852
0.1128	1.53158	0.00452349	0.0741206	0.0116558	0.153838
0.11296	1.53055	0.00349434	0.0741206	0.0116721	0.153824
0.11312	1.52952	0.00246519	0.0741206	0.0116884	0.15381
0.11328	1.52849	0.00143605	0.0741206	0.0117047	0.153796
0.11344	1.52746	0.000406897	0.0741206	0.0117209	0.153782
0.1136	1.52643	0.000622243	0.0741206	0.0117372	0.153768
0.11376	1.52559	0.00145842	0.073799	0.0117535	0.153754
0.11392	1.52765	0.000599867	0.0686533	0.0117698	0.15374
0.11408	1.52971	0.00265816	0.0635076	0.011786	0.153726
0.11424	1.53177	0.00471645	0.0583618	0.0118023	0.153712
0.1144	1.53383	0.00677474	0.0532161	0.0118186	0.153698
0.11456	1.53588	0.00883303	0.0480704	0.0118349	0.153684
0.11472	1.53794	0.0108913	0.0429247	0.0118512	0.15367
0.11488	1.54	0.0129496	0.0377789	0.0118674	0.153656
0.11504	1.54155	0.0144933	0.0352061	0.0118837	0.153642
0.1152	1.54155	0.0144933	0.0403518	0.0119	0.153628
0.11536	1.54155	0.0144933	0.0454975	0.0119163	0.153614
0.11552	1.54155	0.0144933	0.0506433	0.0119326	0.1536
0.11568	1.54155	0.0144933	0.055789	0.0119488	0.153586
0.11584	1.54155	0.0144933	0.0609347	0.0119651	0.153572
0.116	1.54155	0.0144933	0.0660804	0.0119814	0.153558
0.11616	1.54155	0.0144933	0.0712262	0.0119977	0.153544
0.11632	1.542	0.0149436	0.0741206	0.012014	0.153529
0.11648	1.54302	0.0159727	0.0741206	0.0120302	0.153515
0.11664	1.54405	0.0170019	0.0741206	0.0120465	0.153501
0.1168	1.54508	0.018031	0.0741206	0.0120628	0.153487
0.11696	1.54611	0.0190602	0.0741206	0.0120791	0.153473
0.11712	1.54714	0.0200893	0.0741206	0.0120953	0.153459
0.11728	1.54817	0.0211185	0.0741206	0.0121116	0.153445
0.11744	1.5492	0.0221476	0.0741206	0.0121279	0.153431
0.1176	1.54766	0.0206039	0.0741206	0.0121442	0.153417
0.11776	1.54457	0.0175164	0.0741206	0.0121605	0.153403
0.11792	1.54148	0.014429	0.0741206	0.0121767	0.153389
0.11808	1.53839	0.0113416	0.0741206	0.012193	0.153375
0.11824	1.53531	0.00825414	0.0741206	0.0122093	0.153361
0.1184	1.53222	0.0051667	0.0741206	0.0122256	0.153347
0.11856	1.52913	0.00207926	0.0741206	0.0122419	0.153333
0.11872	1.52604	0.00100817	0.0741206	0.0122581	0.153319
0.11888	1.5263	0.000750893	0.0741206	0.0122744	0.153305
0.11904	1.52733	0.000278257	0.0741206	0.0122907	0.153291
0.1192	1.52836	0.00130741	0.0741206	0.012307	0.153277
0.11936	1.52939	0.00233655	0.0741206	0.0123233	0.153263
0.11952	1.53042	0.0033657	0.0741206	0.0123395	0.153249
0.11968	1.53145	0.00439484	0.0741206	0.0123558	0.153235
0.11984	1.53248	0.00542399	0.0741206	0.0123721	0.153221
0.12	1.5335	0.00645313	0.0741206	0.0123884	0.153207
0.12016	1.53248	0.00542399	0.0741206	0.0124047	0.153193
0.12032	1.53145	0.00439484	0.0741206	0.0124209	0.153179
0.12048	1.53042	0.0033657	0.0741206	0.0124372	0.153165
0.12064	1.52939	0.00233655	0.0741206	0.0124535	0.153151
0.1208	1.52836	0.00130741	0.0741206	0.0124698	0.153137
0.12096	1.52733	0.000278257	0.0741206	0.012486	0.153123
0.12112	1.5263	0.000750893	0.0741206	0.0125023	0.153109
0.12128	1.52527	0.00178003	0.0741206	0.0125186	0.153095
0.12144	1.52424	0.00280918	0.0741206	0.0125349	0.153081
0.1216	1.52321	0.00383832	0.0741206	0.0125512	0.153067
0.12176	1.52218	0.00486747	0.0741206	0.0125674	0.153053
0.12192	1.52116	0.00589661	0.0741206	0.0125837	0.153039
0.12208	1.52013	0.00692576	0.0741206	0.0126	0.153025
0.12224	1.5191	0.00795491	0.0741206	0.0126163	0.153012
0.1224	1.51807	0.00898405	0.0741206	0.0126326	0.152998
0.12256	1.5182	0.00885541	0.0741206	0.0126488	0.152984
0.12272	1.52025	0.00679712	0.0741206	0.0126651	0.15297
0.12288	1.52231	0.00473883	0.0741206	0.0126814	0.152956
0.12304	1.52437	0.00268053	0.0741206	0.0126977	0.152942
0.1232	1.52643	0.000622243	0.0741206	0.012714	0.152928
0.12336	1.52849	0.00143605	0.0741206	0.0127302	0.152914
0.12352	1.53055	0.00349434	0.0741206	0.0127465	0.1529
0.12368	1.5326	0.00555263	0.0741206	0.0127628	0.152886
0.12384	1.53293	0.00587424	0.0741206	0.0127791	0.152872
0.124	1.5319	0.00484509	0.0741206	0.0127953	0.152858
0.12416	1.53087	0.00381595	0.0741206	0.0128116	0.152844
0.12432	1.52984	0.0027868	0.0741206	0.0128279	0.15283
0.12448	1.52881	0.00175766	0.0741206	0.0128442	0.152816
0.12464	1.52778	0.000728507	0.0741206	0.0128605	0.152802
0.1248	1.52675	0.000300633	0.0741206	0.0128767	0.152788
0.12496	1.52572	0.00132978	0.0741206	0.012893	0.152774
0.12512	1.52624	0.000815213	0.0702613	0.0129093	0.15276
0.12528	1.52727	0.000213937	0.0651156	0.0129256	0.152746
0.12544	1.52829	0.00124308	0.0599699	0.0129419	0.152732
0.1256	1.52932	0.00227223	0.0548242	0.0129581	0.152718
0.12576	1.53035	0.00330138	0.0496784	0.0129744	0.152704
0.12592	1.53138	0.00433052	0.0445327	0.0129907	0.15269
0.12608	1.53241	0.00535967	0.039387	0.013007	0.152676
0.12624	1.53344	0.00638881	0.0342412	0.0130233	0.152662
0.1264	1.53158	0.00452349	0.0339196	0.0130395	0.152649
0.12656	1.52952	0.00246519	0.0339196	0.0130558	0.152635
0.12672	1.52746	0.000406897	0.0339196	0.0130721	0.152621
0.12688	1.5254	0.00165139	0.0339196	0.0130884	0.152607
0.12704	1.52334	0.00370968	0.0339196	0.0131047	0.152593
0.1272	1.52128	0.00576797	0.0339196	0.0131209	0.152579
0.12736	1.51923	0.00782626	0.0339196	0.0131372	0.152565
0.12752	1.51755	0.00949862	0.0345628	0.0131535	0.152551
0.12768	1.51858	0.00846948	0.0397086	0.0131698	0.152537
0.12784	1.51961	0.00744033	0.0448543	0.013186	0.152523
0.128	1.52064	0.00641119	0.05	0.0132023	0.152509
0.12816	1.52167	0.00538204	0.0551458	0.0132186	0.152495
0.12832	1.5227	0.0043529	0.0602915	0.0132349	0.152481
0.12848	1.52373	0.00332375	0.0654372	0.0132512	0.152467
0.12864	1.52476	0.0022946	0.070583	0.0132674	0.152453
0.1288	1.52579	0.00126546	0.0741206	0.0132837	0.152439
0.12896	1.52682	0.000236313	0.0741206	0.0133	0.152426
0.12912	1.52784	0.000792827	0.0741206	0.0133163	0.152412
0.12928	1.52887	0.00182198	0.0741206	0.0133326	0.152398
0.12944	1.5299	0.00285112	0.0741206	0.0133488	0.152384
0.1296	1.53093	0.00388027	0.0741206	0.0133651	0.15237
0.12976	1.53196	0.00490942	0.0741206	0.0133814	0.152356
0.12992	1.53299	0.00593856	0.0741206	0.0133977	0.152342
0.13008	1.5335	0.00645313	0.0741206	0.013414	0.152328
0.13024	1.5335	0.00645313	0.0741206	0.0134302	0.152314
0.1304	1.5335	0.00645313	0.0741206	0.0134465	0.1523
0.13056	1.5335	0.00645313	0.0741206	0.0134628	0.152286
0.13072	1.5335	0.00645313	0.0741206	0.0134791	0.152272
0.13088	1.5335	0.00645313	0.0741206	0.0134953	0.152259
0.13104	1.5335	0.00645313	0.0741206	0.0135116	0.152245
0.1312	1.5335	0.00645313	0.0741206	0.0135279	0.152231
0.13136	1.5328	0.0057456	0.0741206	0.0135442	0.152217
0.13152	1.53177	0.00471645	0.0741206	0.0135605	0.152203
0.13168	1.53074	0.0036873	0.0741206	0.0135767	0.152189
0.13184	1.52971	0.00265816	0.0741206	0.013593	0.152175
0.132	1.52868	0.00162901	0.0741206	0.0136093	0.152161
0.13216	1.52765	0.000599867	0.0741206	0.0136256	0.152147
0.13232	1.52662	0.000429283	0.0741206	0.0136419	0.152133
0.13248	1.52559	0.00145842	0.0741206	0.0136581	0.152119
0.13264	1.52546	0.00158707	0.0741206	0.0136744	0.152106
0.1328	1.52546	0.00158707	0.0741206	0.0136907	0.152092
0.13296	1.52546	0.00158707	0.0741206	0.013707	0.152078
0.13312	1.52546	0.00158707	0.0741206	0.0137233	0.152064
0.13328	1.52546	0.00158707	0.0741206	0.0137395	0.15205
0.13344	1.52546	0.00158707	0.0741206	0.0137558	0.152036
0.1336	1.52546	0.00158707	0.0741206	0.0137721	0.152022
0.13376	1.52559	0.00145842	0.0741206	0.0137884	0.152008
0.13392	1.52765	0.000599867	0.0741206	0.0138047	0.151994
0.13408	1.52971	0.00265816	0.0741206	0.0138209	0.151981
0.13424	1.53177	0.00471645	0.0741206	0.0138372	0.151967
0.1344	1.53383	0.00677474	0.0741206	0.0138535	0.151953
0.13456	1.53588	0.00883303	0.0741206	0.0138698	0.151939
0.13472	1.53794	0.0108913	0.0741206	0.013886	0.151925
0.13488	1.54	0.0129496	0.0741206	0.0139023	0.151911
0.13504	1.54155	0.0144933	0.0741206	0.0139186	0.151897
0.1352	1.54155	0.0144933	0.0741206	0.0139349	0.151883
0.13536	1.54155	0.0144933	0.0741206	0.0139512	0.151869
0.13552	1.54155	0.0144933	0.0741206	0.0139674	0.151856
0.13568	1.54155	0.0144933	0.0741206	0.0139837	0.151842
0.13584	1.54155	0.0144933	0.0741206	0.014	0.151828
0.136	1.54155	0.0144933	0.0741206	0.0140163	0.151814
0.13616	1.54155	0.0144933	0.0741206	0.0140326	0.1518
0.13632	1.54109	0.0140431	0.0741206	0.0140488	0.151786
0.13648	1.54007	0.0130139	0.0741206	0.0140651	0.151772
0.13664	1.53904	0.0119848	0.0741206	0.0140814	0.151759
0.1368	1.53801	0.0109556	0.0741206	0.0140977	0.151745
0.13696	1.53698	0.0099265	0.0741206	0.014114	0.151731
0.13712	1.53595	0.00889735	0.0741206	0.0141302	0.151717
0.13728	1.53492	0.00786821	0.0741206	0.0141465	0.151703
0.13744	1.53389	0.00683906	0.0741206	0.0141628	0.151689
0.1376	1.53286	0.00580992	0.0741206	0.0141791	0.151675
0.13776	1.53183	0.00478077	0.0741206	0.0141953	0.151661
0.13792	1.5308	0.00375163	0.0741206	0.0142116	0.151648
0.13808	1.52977	0.00272248	0.0741206	0.0142279	0.151634
0.13824	1.52875	0.00169333	0.0741206	0.0142442	0.15162
0.1384	1.52772	0.000664187	0.0741206	0.0142605	0.151606
0.13856	1.52669	0.000364963	0.0741206	0.0142767	0.151592
0.13872	1.52566	0.0013941	0.0741206	0.014293	0.151578
0.13888	1.52714	8.52867e-05	0.0741206	0.0143093	0.151565
0.13904	1.5292	0.00214359	0.0741206	0.0143256	0.151551
0.1392	1.53125	0.00420188	0.0741206	0.0143419	0.151537
0.13936	1.53331	0.00626017	0.0741206	0.0143581	0.151523
0.13952	1.53537	0.00831846	0.0741206	0.0143744	0.151509
0.13968	1.53743	0.0103767	0.0741206	0.0143907	0.151495
0.13984	1.53949	0.012435	0.0741206	0.014407	0.151481
0.14	1.54155	0.0144933	0.0741206	0.0144233	0.151468
0.14016	1.54052	0.0134642	0.0741206	0.0144395	0.151454
0.14032	1.53949	0.012435	0.0741206	0.0144558	0.15144
0.14048	1.53846	0.0114059	0.0741206	0.0144721	0.151426
0.14064	1.53743	0.0103767	0.0741206	0.0144884	0.151412
0.1408	1.5364	0.00934761	0.0741206	0.0145047	0.151398
0.14096	1.53537	0.00831846	0.0741206	0.0145209	0.151385
0.14112	1.53434	0.00728931	0.0741206	0.0145372	0.151371
0.14128	1.53331	0.00626017	0.0741206	0.0145535	0.151357
0.14144	1.53228	0.00523102	0.0741206	0.0145698	0.151343
0.1416	1.53125	0.00420188	0.0741206	0.014586	0.151329
0.14176	1.53022	0.00317273	0.0741206	0.0146023	0.151315
0.14192	1.5292	0.00214359	0.0741206	0.0146186	0.151302
0.14208	1.52817	0.00111444	0.0741206	0.0146349	0.151288
0.14224	1.52714	8.52867e-05	0.0741206	0.0146512	0.151274
0.1424	1.52611	0.000943853	0.0741206	0.0146674	0.15126
0.14256	1.52585	0.00120114	0.0741206	0.0146837	0.151246
0.14272	1.52688	0.000171993	0.0741206	0.0147	0.151232
0.14288	1.52791	0.000857147	0.0741206	0.0147163	0.151219
0.14304	1.52894	0.0018863	0.0741206	0.0147326	0.151205
0.1432	1.52997	0.00291545	0.0741206	0.0147488	0.151191
0.14336	1.531	0.00394459	0.0741206	0.0147651	0.151177
0.14352	1.53203	0.00497374	0.0741206	0.0147814	0.151163
0.14368	1.53305	0.00600288	0.0741206	0.0147977	0.15115
0.14384	1.53408	0.00703203	0.0741206	0.014814	0.151136
0.144	1.53511	0.00806117	0.0741206	0.0148302	0.151122
0.14416	1.53614	0.00909032	0.0741206	0.0148465	0.151108
0.14432	1.53717	0.0101195	0.0741206	0.0148628	0.151094
0.14448	1.5382	0.0111486	0.0741206	0.0148791	0.151081
0.14464	1.53923	0.0121778	0.0741206	0.0148953	0.151067
0.1448	1.54026	0.0132069	0.0741206	0.0149116	0.151053
0.14496	1.54129	0.014236	0.0741206	0.0149279	0.151039
0.14512	1.54077	0.0137215	0.0741206	0.0149442	0.151025
0.14528	1.53974	0.0126923	0.0741206	0.0149605	0.151011
0.14544	1.53872	0.0116632	0.0741206	0.0149767	0.150998
0.1456	1.53769	0.010634	0.0741206	0.014993	0.150984
0.14576	1.53666	0.00960489	0.0741206	0.0150093	0.15097
0.14592	1.53563	0.00857575	0.0741206	0.0150256	0.150956
0.14608	1.5346	0.0075466	0.0741206	0.0150419	0.150943
0.14624	1.53357	0.00651746	0.0741206	0.0150581	0.150929
0.1464	1.53447	0.00741796	0.0741206	0.0150744	0.150915
0.14656	1.5355	0.0084471	0.0741206	0.0150907	0.150901
0.14672	1.53653	0.00947625	0.0741206	0.015107	0.150887
0.14688	1.53756	0.0105054	0.0741206	0.0151233	0.150874
0.14704	1.53859	0.0115345	0.0741206	0.0151395	0.15086
0.1472	1.53962	0.0125637	0.0741206	0.0151558	0.150846
0.14736	1.54064	0.0135928	0.0741206	0.0151721	0.150832
0.14752	1.54142	0.0143647	0.0741206	0.0151884	0.150818
0.14768	1.54039	0.0133355	0.0741206	0.0152047	0.150805
0.14784	1.53936	0.0123064	0.0741206	0.0152209	0.150791
0.148	1.53833	0.0112772	0.0741206	0.0152372	0.150777
0.14816	1.5373	0.0102481	0.0741206	0.0152535	0.150763
0.14832	1.53627	0.00921896	0.0741206	0.0152698	0.150749
0.14848	1.53524	0.00818982	0.0741206	0.015286	0.150736
0.14864	1.53421	0.00716067	0.0741206	0.0153023	0.150722
0.1488	1.53318	0.00613153	0.0741206	0.0153186	0.150708
0.14896	1.53215	0.00510238	0.0741206	0.0153349	0.150694
0.14912	1.53113	0.00407323	0.0741206	0.0153512	0.150681
0.14928	1.5301	0.00304409	0.0741206	0.0153674	0.150667
0.14944	1.52907	0.00201494	0.0741206	0.0153837	0.150653
0.1496	1.52804	0.000985797	0.0741206	0.0154	0.150639
0.14976	1.52701	4.33533e-05	0.0741206	0.0154163	0.150626
0.14992	1.52598	0.00107249	0.0741206	0.0154326	0.150612
0.15008	1.52598	0.00107249	0.0741206	0.0154488	0.150598
0.15024	1.52701	4.33533e-05	0.0741206	0.0154651	0.150584
0.1504	1.52804	0.000985797	0.0741206	0.0154814	0.15057
0.15056	1.52907	0.00201494	0.0741206	0.0154977	0.150557
0.15072	1.5301	0.00304409	0.0741206	0.015514	0.150543
0.15088	1.53113	0.00407323	0.0741206	0.0155302	0.150529
0.15104	1.53215	0.00510238	0.0741206	0.0155465	0.150515
0.1512	1.53318	0.00613153	0.0741206	0.0155628	0.150502
0.15136	1.5335	0.00645313	0.0741206	0.0155791	0.150488
0.15152	1.5335	0.00645313	0.0741206	0.0155953	0.150474
0.15168	1.5335	0.00645313	0.0741206	0.0156116	0.15046
0.15184	1.5335	0.00645313	0.0741206	0.0156279	0.150447
0.152	1.5335	0.00645313	0.0741206	0.0156442	0.150433
0.15216	1.5335	0.00645313	0.0741206	0.0156605	0.150419
0.15232	1.5335	0.00645313	0.0741206	0.0156767	0.150405
0.15248	1.5335	0.00645313	0.0741206	0.015693	0.150392
0.15264	1.5326	0.00555263	0.0741206	0.0157093	0.150378
0.1528	1.53158	0.00452349	0.0741206	0.0157256	0.150364
0.15296	1.53055	0.00349434	0.0741206	0.0157419	0.15035
0.15312	1.52952	0.00246519	0.0741206	0.0157581	0.150337
0.15328	1.52849	0.00143605	0.0741206	0.0157744	0.150323
0.15344	1.52746	0.000406897	0.0741206	0.0157907	0.150309
0.1536	1.52643	0.000622243	0.0741206	0.015807	0.150296
0.15376	1.52566	0.0013941	0.0741206	0.0158233	0.150282
0.15392	1.52875	0.00169333	0.0741206	0.0158395	0.150268
0.15408	1.53183	0.00478077	0.0741206	0.0158558	0.150254
0.15424	1.53492	0.00786821	0.0741206	0.0158721	0.150241
0.1544	1.53801	0.0109556	0.0741206	0.0158884	0.150227
0.15456	1.54109	0.0140431	0.0741206	0.0159047	0.150213
0.15472	1.54418	0.0171305	0.0741206	0.0159209	0.150199
0.15488	1.54727	0.020218	0.0741206	0.0159372	0.150186
0.15504	1.54933	0.0222762	0.0741206	0.0159535	0.150172
0.1552	1.5483	0.0212471	0.0741206	0.0159698	0.150158
0.15536	1.54727	0.020218	0.0741206	0.015986	0.150144
0.15552	1.54624	0.0191888	0.0741206	0.0160023	0.150131
0.15568	1.54521	0.0181597	0.0741206	0.0160186	0.150117
0.15584	1.54418	0.0171305	0.0741206	0.0160349	0.150103
0.156	1.54315	0.0161014	0.0741206	0.0160512	0.15009
0.15616	1.54212	0.0150722	0.0741206	0.0160674	0.150076
0.15632	1.542	0.0149436	0.0741206	0.0160837	0.150062
0.15648	1.54302	0.0159727	0.0741206	0.0161	0.150048
0.15664	1.54405	0.0170019	0.0741206	0.0161163	0.150035
0.1568	1.54508	0.018031	0.0741206	0.0161326	0.150021
0.15696	1.54611	0.0190602	0.0741206	0.0161488	0.150007
0.15712	1.54714	0.0200893	0.0741206	0.0161651	0.149994
0.15728	1.54817	0.0211185	0.0741206	0.0161814	0.14998
0.15744	1.5492	0.0221476	0.0741206	0.0161977	0.149966
0.1576	1.5483	0.0212471	0.0741206	0.016214	0.149952
0.15776	1.54624	0.0191888	0.0741206	0.0162302	0.149939
0.15792	1.54418	0.0171305	0.0741206	0.0162465	0.149925
0.15808	1.54212	0.0150722	0.0741206	0.0162628	0.149911
0.15824	1.54007	0.0130139	0.0741206	0.0162791	0.149898
0.1584	1.53801	0.0109556	0.0741206	0.0162953	0.149884
0.15856	1.53595	0.00889735	0.0741206	0.0163116	0.14987
0.15872	1.53389	0.00683906	0.0741206	0.0163279	0.149857
0.15888	1.53434	0.00728931	0.0741206	0.0163442	0.149843
0.15904	1.53537	0.00831846	0.0741206	0.0163605	0.149829
0.1592	1.5364	0.00934761	0.0741206	0.0163767	0.149815
0.15936	1.53743	0.0103767	0.0741206	0.016393	0.149802
0.15952	1.53846	0.0114059	0.0741206	0.0164093	0.149788
0.15968	1.53949	0.012435	0.0741206	0.0164256	0.149774
0.15984	1.54052	0.0134642	0.0741206	0.0164419	0.149761
0.16	1.54155	0.0144933	0.0741206	0.0164581	0.149747
0.16016	1.54052	0.0134642	0.0689749	0.0164744	0.149733
0.16032	1.53949	0.012435	0.0638292	0.0164907	0.14972
0.16048	1.53846	0.0114059	0.0586834	0.016507	0.149706
0.16064	1.53743	0.0103767	0.0535377	0.0165233	0.149692
0.1608	1.5364	0.00934761	0.048392	0.0165395	0.149679
0.16096	1.53537	0.00831846	0.0432463	0.0165558	0.149665
0.16112	1.53434	0.00728931	0.0381005	0.0165721	0.149651
0.16128	1.5335	0.00645313	0.0348845	0.0165884	0.149638
0.16144	1.5335	0.00645313	0.0400302	0.0166047	0.149624
0.1616	1.5335	0.00645313	0.0451759	0.0166209	0.14961
0.16176	1.5335	0.00645313	0.0503216	0.0166372	0.149597
0.16192	1.5335	0.00645313	0.0554674	0.0166535	0.149583
0.16208	1.5335	0.00645313	0.0606131	0.0166698	0.149569
0.16224	1.5335	0.00645313	0.0657588	0.016686	0.149555
0.1624	1.5335	0.00645313	0.0709046	0.0167023	0.149542
0.16256	1.5335	0.00645313	0.0741206	0.0167186	0.149528
0.16272	1.5335	0.00645313	0.0741206	0.0167349	0.149514
0.16288	1.5335	0.00645313	0.0741206	0.0167512	0.149501
0.16304	1.5335	0.00645313	0.0741206	0.0167674	0.149487
0.1632	1.5335	0.00645313	0.0741206	0.0167837	0.149473
0.16336	1.5335	0.00645313	0.0741206	0.0168	0.14946
0.16352	1.5335	0.00645313	0.0741206	0.0168163	0.149446
0.16368	1.5335	0.00645313	0.0741206	0.0168326	0.149432
0.16384	1.53408	0.00703203	0.0741206	0.0168488	0.149419
0.164	1.53511	0.00806117	0.0741206	0.0168651	0.149405
0.16416	1.53614	0.00909032	0.0741206	0.0168814	0.149392
0.16432	1.53717	0.0101195	0.0741206	0.0168977	0.149378
0.16448	1.5382	0.0111486	0.0741206	0.016914	0.149364
0.16464	1.53923	0.0121778	0.0741206	0.0169302	0.149351
0.1648	1.54026	0.0132069	0.0741206	0.0169465	0.149337
0.16496	1.54129	0.014236	0.0741206	0.0169628	0.149323
0.16512	1.54077	0.0137215	0.0702613	0.0169791	0.14931
0.16528	1.53974	0.0126923	0.0651156	0.0169953	0.149296
0.16544	1.53872	0.0116632	0.0599699	0.0170116	0.149282
0.1656	1.53769	0.010634	0.0548242	0.0170279	0.149269
0.16576	1.53666	0.00960489	0.0496784	0.0170442	0.149255
0.16592	1.53563	0.00857575	0.0445327	0.0170605	0.149241
0.16608	1.5346	0.0075466	0.039387	0.0170767	0.149228
0.16624	1.53357	0.00651746	0.0342412	0.017093	0.149214
0.1664	1.53447	0.00741796	0.0387438	0.0171093	0.1492
0.16656	1.5355	0.0084471	0.0438895	0.0171256	0.149187
0.16672	1.53653	0.00947625	0.0490352	0.0171419	0.149173
0.16688	1.53756	0.0105054	0.0541809	0.0171581	0.14916
0.16704	1.53859	0.0115345	0.0593267	0.0171744	0.149146
0.1672	1.53962	0.0125637	0.0644724	0.0171907	0.149132
0.16736	1.54064	0.0135928	0.0696181	0.017207	0.149119
0.16752	1.54155	0.0144933	0.0741206	0.0172233	0.149105
0.16768	1.54155	0.0144933	0.0741206	0.0172395	0.149091
0.16784	1.54155	0.0144933	0.0741206	0.0172558	0.149078
0.168	1.54155	0.0144933	0.0741206	0.0172721	0.149064
0.16816	1.54155	0.0144933	0.0741206	0.0172884	0.14905
0.16832	1.54155	0.0144933	0.0741206	0.0173047	0.149037
0.16848	1.54155	0.0144933	0.0741206	0.0173209	0.149023
0.16864	1.54155	0.0144933	0.0741206	0.0173372	0.14901
0.1688	1.54155	0.0144933	0.0725126	0.0173535	0.148996
0.16896	1.54155	0.0144933	0.0673669	0.0173698	0.148982
0.16912	1.54155	0.0144933	0.0622211	0.017386	0.148969
0.16928	1.54155	0.0144933	0.0570754	0.0174023	0.148955
0.16944	1.54155	0.0144933	0.0519297	0.0174186	0.148942
0.1696	1.54155	0.0144933	0.0467839	0.0174349	0.148928
0.16976	1.54155	0.0144933	0.0416382	0.0174512	0.148914
0.16992	1.54155	0.0144933	0.0364925	0.0174674	0.148901
0.17008	1.54155	0.0144933	0.0364925	0.0174837	0.148887
0.17024	1.54155	0.0144933	0.0416382	0.0175	0.148873
0.1704	1.54155	0.0144933	0.0467839	0.0175163	0.14886
0.17056	1.54155	0.0144933	0.0519297	0.0175326	0.148846
0.17072	1.54155	0.0144933	0.0570754	0.0175488	0.148833
0.17088	1.54155	0.0144933	0.0622211	0.0175651	0.148819
0.17104	1.54155	0.0144933	0.0673669	0.0175814	0.148805
0.1712	1.54155	0.0144933	0.0725126	0.0175977	0.148792
0.17136	1.54155	0.0144933	0.0741206	0.017614	0.148778
0.17152	1.54155	0.0144933	0.0741206	0.0176302	0.148765
0.17168	1.54155	0.0144933	0.0741206	0.0176465	0.148751
0.17184	1.54155	0.0144933	0.0741206	0.0176628	0.148737
0.172	1.54155	0.0144933	0.0741206	0.0176791	0.148724
0.17216	1.54155	0.0144933	0.0741206	0.0176953	0.14871
0.17232	1.54155	0.0144933	0.0741206	0.0177116	0.148697
0.17248	1.54155	0.0144933	0.0741206	0.0177279	0.148683
0.17264	1.54064	0.0135928	0.0696181	0.0177442	0.148669
0.1728	1.53962	0.0125637	0.0644724	0.0177605	0.148656
0.17296	1.53859	0.0115345	0.0593267	0.0177767	0.148642
0.17312	1.53756	0.0105054	0.0541809	0.017793	0.148629
0.17328	1.53653	0.00947625	0.0490352	0.0178093	0.148615
0.17344	1.5355	0.0084471	0.0438895	0.0178256	0.148602
0.1736	1.53447	0.00741796	0.0387438	0.0178419	0.148588
0.17376	1.53344	0.00638881	0.0342412	0.0178581	0.148574
0.17392	1.53241	0.00535967	0.039387	0.0178744	0.148561
0.17408	1.53138	0.00433052	0.0445327	0.0178907	0.148547
0.17424	1.53035	0.00330138	0.0496784	0.017907	0.148534
0.1744	1.52932	0.00227223	0.0548242	0.0179233	0.14852
0.17456	1.52829	0.00124308	0.0599699	0.0179395	0.148506
0.17472	1.52727	0.000213937	0.0651156	0.0179558	0.148493
0.17488	1.52624	0.000815213	0.0702613	0.0179721	0.148479
0.17504	1.52598	0.00107249	0.0741206	0.0179884	0.148466
0.1752	1.52804	0.000985797	0.0741206	0.0180047	0.148452
0.17536	1.5301	0.00304409	0.0741206	0.0180209	0.148439
0.17552	1.53215	0.00510238	0.0741206	0.0180372	0.148425
0.17568	1.53421	0.00716067	0.0741206	0.0180535	0.148411
0.17584	1.53627	0.00921896	0.0741206	0.0180698	0.148398
0.176	1.53833	0.0112772	0.0741206	0.018086	0.148384
0.17616	1.54039	0.0133355	0.0741206	0.0181023	0.148371
0.17632	1.542	0.0149436	0.0741206	0.0181186	0.148357
0.17648	1.54302	0.0159727	0.0741206	0.0181349	0.148344
0.17664	1.54405	0.0170019	0.0741206	0.0181512	0.14833
0.1768	1.54508	0.018031	0.0741206	0.0181674	0.148316
0.17696	1.54611	0.0190602	0.0741206	0.0181837	0.148303
0.17712	1.54714	0.0200893	0.0741206	0.0182	0.148289
0.17728	1.54817	0.0211185	0.0741206	0.0182163	0.148276
0.17744	1.5492	0.0221476	0.0741206	0.0182326	0.148262
0.1776	1.54766	0.0206039	0.0709046	0.0182488	0.148249
0.17776	1.54457	0.0175164	0.0657588	0.0182651	0.148235
0.17792	1.54148	0.014429	0.0606131	0.0182814	0.148222
0.17808	1.53839	0.0113416	0.0554674	0.0182977	0.148208
0.17824	1.53531	0.00825414	0.0503216	0.018314	0.148195
0.1784	1.53222	0.0051667	0.0451759	0.0183302	0.148181
0.17856	1.52913	0.00207926	0.0400302	0.0183465	0.148167
0.17872	1.52604	0.00100817	0.0348845	0.0183628	0.148154
0.17888	1.5263	0.000750893	0.0381005	0.0183791	0.14814
0.17904	1.52733	0.000278257	0.0432463	0.0183953	0.148127
0.1792	1.52836	0.00130741	0.048392	0.0184116	0.148113
0.17936	1.52939	0.00233655	0.0535377	0.0184279	0.1481
0.17952	1.53042	0.0033657	0.0586834	0.0184442	0.148086
0.17968	1.53145	0.00439484	0.0638292	0.0184605	0.148073
0.17984	1.53248	0.00542399	0.0689749	0.0184767	0.148059
0.18	1.5335	0.00645313	0.0741206	0.018493	0.148046
0.18016	1.53762	0.0105697	0.0741206	0.0185093	0.148032
0.18032	1.54174	0.0146863	0.0741206	0.0185256	0.148018
0.18048	1.54585	0.0188029	0.0741206	0.0185419	0.148005
0.18064	1.54997	0.0229195	0.0741206	0.0185581	0.147991
0.1808	1.55409	0.027036	0.0741206	0.0185744	0.147978
0.18096	1.5582	0.0311526	0.0741206	0.0185907	0.147964
0.18112	1.56232	0.0352692	0.0741206	0.018607	0.147951
0.18128	1.56489	0.0378421	0.0741206	0.0186233	0.147937
0.18144	1.56078	0.0337255	0.0741206	0.0186395	0.147924
0.1816	1.55666	0.0296089	0.0741206	0.0186558	0.14791
0.18176	1.55254	0.0254923	0.0741206	0.0186721	0.147897
0.18192	1.54843	0.0213757	0.0741206	0.0186884	0.147883
0.18208	1.54431	0.0172592	0.0741206	0.0187047	0.14787
0.18224	1.54019	0.0131426	0.0741206	0.0187209	0.147856
0.1824	1.53608	0.009026	0.0741206	0.0187372	0.147843
0.18256	1.53389	0.00683906	0.0741206	0.0187535	0.147829
0.18272	1.53492	0.00786821	0.0741206	0.0187698	0.147816
0.18288	1.53595	0.00889735	0.0741206	0.018786	0.147802
0.18304	1.53698	0.0099265	0.0741206	0.0188023	0.147789
0.1832	1.53801	0.0109556	0.0741206	0.0188186	0.147775
0.18336	1.53904	0.0119848	0.0741206	0.0188349	0.147762
0.18352	1.54007	0.0130139	0.0741206	0.0188512	0.147748
0.18368	1.54109	0.0140431	0.0741206	0.0188674	0.147735
0.18384	1.54039	0.0133355	0.0741206	0.0188837	0.147721
0.184	1.53833	0.0112772	0.0741206	0.0189	0.147708
0.18416	1.53627	0.00921896	0.0741206	0.0189163	0.147694
0.18432	1.53421	0.00716067	0.0741206	0.0189326	0.147681
0.18448	1.53215	0.00510238	0.0741206	0.0189488	0.147667
0.18464	1.5301	0.00304409	0.0741206	0.0189651	0.147654
0.1848	1.52804	0.000985797	0.0741206	0.0189814	0.14764
0.18496	1.52598	0.00107249	0.0741206	0.0189977	0.147627
0.18512	1.52701	4.33533e-05	0.0741206	0.019014	0.147613
0.18528	1.52907	0.00201494	0.0741206	0.0190302	0.1476
0.18544	1.53113	0.00407323	0.0741206	0.0190465	0.147586
0.1856	1.53318	0.00613153	0.0741206	0.0190628	0.147573
0.18576	1.53524	0.00818982	0.0741206	0.0190791	0.147559
0.18592	1.5373	0.0102481	0.0741206	0.0190953	0.147546
0.18608	1.53936	0.0123064	0.0741206	0.0191116	0.147532
0.18624	1.54142	0.0143647	0.0741206	0.0191279	0.147519
0.1864	1.54058	0.0135285	0.0741206	0.0191442	0.147505
0.18656	1.53955	0.0124994	0.0741206	0.0191605	0.147492
0.18672	1.53852	0.0114702	0.0741206	0.0191767	0.147478
0.18688	1.53749	0.0104411	0.0741206	0.019193	0.147465
0.18704	1.53646	0.00941193	0.0741206	0.0192093	0.147451
0.1872	1.53543	0.00838278	0.0741206	0.0192256	0.147438
0.18736	1.53441	0.00735364	0.0741206	0.0192419	0.147424
0.18752	1.53363	0.00658178	0.0741206	0.0192581	0.147411
0.18768	1.53466	0.00761092	0.0741206	0.0192744	0.147397
0.18784	1.53569	0.00864007	0.0741206	0.0192907	0.147384
0.188	1.53672	0.00966921	0.0741206	0.019307	0.14737
0.18816	1.53775	0.0106984	0.0741206	0.0193233	0.147357
0.18832	1.53878	0.0117275	0.0741206	0.0193395	0.147343
0.18848	1.53981	0.0127566	0.0741206	0.0193558	0.14733
0.18864	1.54084	0.0137858	0.0741206	0.0193721	0.147316
0.1888	1.5409	0.0138501	0.0725126	0.0193884	0.147303
0.18896	1.53884	0.0117918	0.0673669	0.0194047	0.14729
0.18912	1.53679	0.00973354	0.0622211	0.0194209	0.147276
0.18928	1.53473	0.00767524	0.0570754	0.0194372	0.147263
0.18944	1.53267	0.00561695	0.0519297	0.0194535	0.147249
0.1896	1.53061	0.00355866	0.0467839	0.0194698	0.147236
0.18976	1.52855	0.00150037	0.0416382	0.019486	0.147222
0.18992	1.52649	0.000557923	0.0364925	0.0195023	0.147209
0.19008	1.52546	0.00158707	0.0364925	0.0195186	0.147195
0.19024	1.52546	0.00158707	0.0416382	0.0195349	0.147182
0.1904	1.52546	0.00158707	0.0467839	0.0195512	0.147168
0.19056	1.52546	0.00158707	0.0519297	0.0195674	0.147155
0.19072	1.52546	0.00158707	0.0570754	0.0195837	0.147141
0.19088	1.52546	0.00158707	0.0622211	0.0196	0.147128
0.19104	1.52546	0.00158707	0.0673669	0.0196163	0.147115
0.1912	1.52546	0.00158707	0.0725126	0.0196326	0.147101
0.19136	1.52546	0.00158707	0.0741206	0.0196488	0.147088
0.19152	1.52546	0.00158707	0.0741206	0.0196651	0.147074
0.19168	1.52546	0.00158707	0.0741206	0.0196814	0.147061
0.19184	1.52546	0.00158707	0.0741206	0.0196977	0.147047
0.192	1.52546	0.00158707	0.0741206	0.019714	0.147034
0.19216	1.52546	0.00158707	0.0741206	0.0197302	0.14702
0.19232	1.52546	0.00158707	0.0741206	0.0197465	0.147007
0.19248	1.52546	0.00158707	0.0741206	0.0197628	0.146994
0.19264	1.52637	0.000686563	0.0741206	0.0197791	0.14698
0.1928	1.52739	0.000342577	0.0741206	0.0197953	0.146967
0.19296	1.52842	0.00137173	0.0741206	0.0198116	0.146953
0.19312	1.52945	0.00240087	0.0741206	0.0198279	0.14694
0.19328	1.53048	0.00343002	0.0741206	0.0198442	0.146926
0.19344	1.53151	0.00445916	0.0741206	0.0198605	0.146913
0.1936	1.53254	0.00548831	0.0741206	0.0198767	0.1469
0.19376	1.5335	0.00645313	0.0741206	0.019893	0.146886
0.19392	1.5335	0.00645313	0.0741206	0.0199093	0.146873
0.19408	1.5335	0.00645313	0.0741206	0.0199256	0.146859
0.19424	1.5335	0.00645313	0.0741206	0.0199419	0.146846
0.1944	1.5335	0.00645313	0.0741206	0.0199581	0.146832
0.19456	1.5335	0.00645313	0.0741206	0.0199744	0.146819
0.19472	1.5335	0.00645313	0.0741206	0.0199907	0.146806
0.19488	1.5335	0.00645313	0.0741206	0.020007	0.146792
0.19504	1.5335	0.00645313	0.0728342	0.0200233	0.146779
0.1952	1.5335	0.00645313	0.0676885	0.0200395	0.146765
0.19536	1.5335	0.00645313	0.0625427	0.0200558	0.146752
0.19552	1.5335	0.00645313	0.057397	0.0200721	0.146738
0.19568	1.5335	0.00645313	0.0522513	0.0200884	0.146725
0.19584	1.5335	0.00645313	0.0471056	0.0201047	0.146712
0.196	1.5335	0.00645313	0.0419598	0.0201209	0.146698
0.19616	1.5335	0.00645313	0.0368141	0.0201372	0.146685
0.19632	1.5335	0.00645313	0.0361709	0.0201535	0.146671
0.19648	1.5335	0.00645313	0.0413166	0.0201698	0.146658
0.19664	1.5335	0.00645313	0.0464623	0.020186	0.146645
0.1968	1.5335	0.00645313	0.0516081	0.0202023	0.146631
0.19696	1.5335	0.00645313	0.0567538	0.0202186	0.146618
0.19712	1.5335	0.00645313	0.0618995	0.0202349	0.146604
0.19728	1.5335	0.00645313	0.0670453	0.0202512	0.146591
0.19744	1.5335	0.00645313	0.072191	0.0202674	0.146578
0.1976	1.53415	0.00709635	0.0741206	0.0202837	0.146564
0.19776	1.53518	0.0081255	0.0741206	0.0203	0.146551
0.19792	1.53621	0.00915464	0.0741206	0.0203163	0.146537
0.19808	1.53724	0.0101838	0.0741206	0.0203326	0.146524
0.19824	1.53826	0.0112129	0.0741206	0.0203488	0.146511
0.1984	1.53929	0.0122421	0.0741206	0.0203651	0.146497
0.19856	1.54032	0.0132712	0.0741206	0.0203814	0.146484
0.19872	1.54135	0.0143004	0.0741206	0.0203977	0.14647
0.19888	1.53987	0.012821	0.0741206	0.020414	0.146457
0.19904	1.53781	0.0107627	0.0741206	0.0204302	0.146444
0.1992	1.53576	0.00870439	0.0741206	0.0204465	0.14643
0.19936	1.5337	0.0066461	0.0741206	0.0204628	0.146417
0.19952	1.53164	0.00458781	0.0741206	0.0204791	0.146403
0.19968	1.52958	0.00252952	0.0741206	0.0204953	0.14639
0.19984	1.52752	0.000471217	0.0741206	0.0205116	0.146377
0.2	1.52546	0.00158707	0.0741206	0.0205279	0.146363
0.20016	1.52546	0.00158707	0.0741206	0.0205442	0.14635
0.20032	1.52546	0.00158707	0.0741206	0.0205605	0.146336
0.20048	1.52546	0.00158707	0.0741206	0.0205767	0.146323
0.20064	1.52546	0.00158707	0.0741206	0.020593	0.14631
0.2008	1.52546	0.00158707	0.0741206	0.0206093	0.146296
0.20096	1.52546	0.00158707	0.0741206	0.0206256	0.146283
0.20112	1.52546	0.00158707	0.0741206	0.0206419	0.14627
0.20128	1.52546	0.00158707	0.0741206	0.0206581	0.146256
0.20144	1.52546	0.00158707	0.0741206	0.0206744	0.146243
0.2016	1.52546	0.00158707	0.0741206	0.0206907	0.146229
0.20176	1.52546	0.00158707	0.0741206	0.020707	0.146216
0.20192	1.52546	0.00158707	0.0741206	0.0207233	0.146203
0.20208	1.52546	0.00158707	0.0741206	0.0207395	0.146189
0.20224	1.52546	0.00158707	0.0741206	0.0207558	0.146176
0.2024	1.52546	0.00158707	0.0741206	0.0207721	0.146163
0.20256	1.52585	0.00120114	0.0741206	0.0207884	0.146149
0.20272	1.52688	0.000171993	0.0741206	0.0208047	0.146136
0.20288	1.52791	0.000857147	0.0741206	0.0208209	0.146123
0.20304	1.52894	0.0018863	0.0741206	0.0208372	0.146109
0.2032	1.52997	0.00291545	0.0741206	0.0208535	0.146096
0.20336	1.531	0.00394459	0.0741206	0.0208698	0.146082
0.20352	1.53203	0.00497374	0.0741206	0.020886	0.146069
0.20368	1.53305	0.00600288	0.0741206	0.0209023	0.146056
0.20384	1.5335	0.00645313	0.0741206	0.0209186	0.146042
0.204	1.5335	0.00645313	0.0741206	0.0209349	0.146029
0.20416	1.5335	0.00645313	0.0741206	0.0209512	0.146016
0.20432	1.5335	0.00645313	0.0741206	0.0209674	0.146002
0.20448	1.5335	0.00645313	0.0741206	0.0209837	0.145989
0.20464	1.5335	0.00645313	0.0741206	0.021	0.145976
0.2048	1.5335	0.00645313	0.0741206	0.0210163	0.145962
0.20496	1.5335	0.00645313	0.0741206	0.0210326	0.145949
0.20512	1.5335	0.00645313	0.0741206	0.0210488	0.145936
0.20528	1.5335	0.00645313	0.0741206	0.0210651	0.145922
0.20544	1.5335	0.00645313	0.0741206	0.0210814	0.145909
0.2056	1.5335	0.00645313	0.0741206	0.0210977	0.145896
0.20576	1.5335	0.00645313	0.0741206	0.021114	0.145882
0.20592	1.5335	0.00645313	0.0741206	0.0211302	0.145869
0.20608	1.5335	0.00645313	0.0741206	0.0211465	0.145856
0.20624	1.5335	0.00645313	0.0741206	0.0211628	0.145842
0.2064	1.53447	0.00741796	0.0741206	0.0211791	0.145829
0.20656	1.5355	0.0084471	0.0741206	0.0211953	0.145816
0.20672	1.53653	0.00947625	0.0741206	0.0212116	0.145802
0.20688	1.53756	0.0105054	0.0741206	0.0212279	0.145789
0.20704	1.53859	0.0115345	0.0741206	0.0212442	0.145776
0.2072	1.53962	0.0125637	0.0741206	0.0212605	0.145762
0.20736	1.54064	0.0135928	0.0741206	0.0212767	0.145749
0.20752	1.54129	0.014236	0.0741206	0.021293	0.145736
0.20768	1.53923	0.0121778	0.0741206	0.0213093	0.145722
0.20784	1.53717	0.0101195	0.0741206	0.0213256	0.145709
0.208	1.53511	0.00806117	0.0741206	0.0213419	0.145696
0.20816	1.53305	0.00600288	0.0741206	0.0213581	0.145682
0.20832	1.531	0.00394459	0.0741206	0.0213744	0.145669
0.20848	1.52894	0.0018863	0.0741206	0.0213907	0.145656
0.20864	1.52688	0.000171993	0.0741206	0.021407	0.145642
0.2088	1.52579	0.00126546	0.0741206	0.0214233	0.145629
0.20896	1.52682	0.000236313	0.0741206	0.0214395	0.145616
0.20912	1.52784	0.000792827	0.0741206	0.0214558	0.145602
0.20928	1.52887	0.00182198	0.0741206	0.0214721	0.145589
0.20944	1.5299	0.00285112	0.0741206	0.0214884	0.145576
0.2096	1.53093	0.00388027	0.0741206	0.0215047	0.145563
0.20976	1.53196	0.00490942	0.0741206	0.0215209	0.145549
0.20992	1.53299	0.00593856	0.0741206	0.0215372	0.145536
0.21008	1.53299	0.00593856	0.0741206	0.0215535	0.145523
0.21024	1.53196	0.00490942	0.0741206	0.0215698	0.145509
0.2104	1.53093	0.00388027	0.0741206	0.021586	0.145496
0.21056	1.5299	0.00285112	0.0741206	0.0216023	0.145483
0.21072	1.52887	0.00182198	0.0741206	0.0216186	0.145469
0.21088	1.52784	0.000792827	0.0741206	0.0216349	0.145456
0.21104	1.52682	0.000236313	0.0741206	0.0216512	0.145443
0.2112	1.52579	0.00126546	0.0741206	0.0216674	0.14543
0.21136	1.52759	0.000535547	0.0741206	0.0216837	0.145416
0.21152	1.53067	0.00362298	0.0741206	0.0217	0.145403
0.21168	1.53376	0.00671042	0.0741206	0.0217163	0.14539
0.21184	1.53685	0.00979786	0.0741206	0.0217326	0.145376
0.212	1.53994	0.0128853	0.0741206	0.0217488	0.145363
0.21216	1.54302	0.0159727	0.0741206	0.0217651	0.14535
0.21232	1.54611	0.0190602	0.0741206	0.0217814	0.145336
0.21248	1.5492	0.0221476	0.0741206	0.0217977	0.145323
0.21264	1.54778	0.0207325	0.0741206	0.021814	0.14531
0.2128	1.54573	0.0186742	0.0741206	0.0218302	0.145297
0.21296	1.54367	0.0166159	0.0741206	0.0218465	0.145283
0.21312	1.54161	0.0145577	0.0741206	0.0218628	0.14527
0.21328	1.53955	0.0124994	0.0741206	0.0218791	0.145257
0.21344	1.53749	0.0104411	0.0741206	0.0218953	0.145244
0.2136	1.53543	0.00838278	0.0741206	0.0219116	0.14523
0.21376	1.53344	0.00638881	0.0741206	0.0219279	0.145217
0.21392	1.53241	0.00535967	0.0741206	0.0219442	0.145204
0.21408	1.53138	0.00433052	0.0741206	0.0219605	0.14519
0.21424	1.53035	0.00330138	0.0741206	0.0219767	0.145177
0.2144	1.52932	0.00227223	0.0741206	0.021993	0.145164
0.21456	1.52829	0.00124308	0.0741206	0.0220093	0.145151
0.21472	1.52727	0.000213937	0.0741206	0.0220256	0.145137
0.21488	1.52624	0.000815213	0.0741206	0.0220419	0.145124
0.21504	1.52546	0.00158707	0.0741206	0.0220581	0.145111
0.2152	1.52546	0.00158707	0.0741206	0.0220744	0.145098
0.21536	1.52546	0.00158707	0.0741206	0.0220907	0.145084
0.21552	1.52546	0.00158707	0.0741206	0.022107	0.145071
0.21568	1.52546	0.00158707	0.0741206	0.0221233	0.145058
0.21584	1.52546	0.00158707	0.0741206	0.0221395	0.145044
0.216	1.52546	0.00158707	0.0741206	0.0221558	0.145031
0.21616	1.52546	0.00158707	0.0741206	0.0221721	0.145018
0.21632	1.52546	0.00158707	0.0741206	0.0221884	0.145005
0.21648	1.52546	0.00158707	0.0741206	0.0222047	0.144991
0.21664	1.52546	0.00158707	0.0741206	0.0222209	0.144978
0.2168	1.52546	0.00158707	0.0741206	0.0222372	0.144965
0.21696	1.52546	0.00158707	0.0741206	0.0222535	0.144952
0.21712	1.52546	0.00158707	0.0741206	0.0222698	0.144938
0.21728	1.52546	0.00158707	0.0741206	0.022286	0.144925
0.21744	1.52546	0.00158707	0.0741206	0.0223023	0.144912
0.2176	1.52675	0.000300633	0.0741206	0.0223186	0.144899
0.21776	1.52881	0.00175766	0.0741206	0.0223349	0.144885
0.21792	1.53087	0.00381595	0.0741206	0.0223512	0.144872
0.21808	1.53293	0.00587424	0.0741206	0.0223674	0.144859
0.21824	1.53498	0.00793253	0.0741206	0.0223837	0.144846
0.2184	1.53704	0.00999082	0.0741206	0.0224	0.144832
0.21856	1.5391	0.0120491	0.0741206	0.0224163	0.144819
0.21872	1.54116	0.0141074	0.0741206	0.0224326	0.144806
0.21888	1.54155	0.0144933	0.0741206	0.0224488	0.144793
0.21904	1.54155	0.0144933	0.0741206	0.0224651	0.144779
0.2192	1.54155	0.0144933	0.0741206	0.0224814	0.144766
0.21936	1.54155	0.0144933	0.0741206	0.0224977	0.144753
0.21952	1.54155	0.0144933	0.0741206	0.022514	0.14474
0.21968	1.54155	0.0144933	0.0741206	0.0225302	0.144727
0.21984	1.54155	0.0144933	0.0741206	0.0225465	0.144713
0.22	1.54155	0.0144933	0.0741206	0.0225628	0.1447
0.22016	1.54052	0.0134642	0.0689749	0.0225791	0.144687
0.22032	1.53949	0.012435	0.0638292	0.0225953	0.144674
0.22048	1.53846	0.0114059	0.0586834	0.0226116	0.14466
0.22064	1.53743	0.0103767	0.0535377	0.0226279	0.144647
0.2208	1.5364	0.00934761	0.048392	0.0226442	0.144634
0.22096	1.53537	0.00831846	0.0432463	0.0226605	0.144621
0.22112	1.53434	0.00728931	0.0381005	0.0226767	0.144608
0.22128	1.5337	0.0066461	0.0348845	0.022693	0.144594
0.22144	1.53473	0.00767524	0.0400302	0.0227093	0.144581
0.2216	1.53576	0.00870439	0.0451759	0.0227256	0.144568
0.22176	1.53679	0.00973354	0.0503216	0.0227419	0.144555
0.22192	1.53781	0.0107627	0.0554674	0.0227581	0.144541
0.22208	1.53884	0.0117918	0.0606131	0.0227744	0.144528
0.22224	1.53987	0.012821	0.0657588	0.0227907	0.144515
0.2224	1.5409	0.0138501	0.0709046	0.022807	0.144502
0.22256	1.54193	0.0148793	0.0741206	0.0228233	0.144489
0.22272	1.54296	0.0159084	0.0741206	0.0228395	0.144475
0.22288	1.54399	0.0169376	0.0741206	0.0228558	0.144462
0.22304	1.54502	0.0179667	0.0741206	0.0228721	0.144449
0.2232	1.54605	0.0189958	0.0741206	0.0228884	0.144436
0.22336	1.54708	0.020025	0.0741206	0.0229047	0.144423
0.22352	1.54811	0.0210541	0.0741206	0.0229209	0.144409
0.22368	1.54914	0.0220833	0.0741206	0.0229372	0.144396
0.22384	1.54785	0.0207968	0.0741206	0.0229535	0.144383
0.224	1.54476	0.0177094	0.0741206	0.0229698	0.14437
0.22416	1.54167	0.014622	0.0741206	0.022986	0.144357
0.22432	1.53859	0.0115345	0.0741206	0.0230023	0.144343
0.22448	1.5355	0.0084471	0.0741206	0.0230186	0.14433
0.22464	1.53241	0.00535967	0.0741206	0.0230349	0.144317
0.2248	1.52932	0.00227223	0.0741206	0.0230512	0.144304
0.22496	1.52624	0.000815213	0.0741206	0.0230674	0.144291
0.22512	1.52546	0.00158707	0.0702613	0.0230837	0.144277
0.22528	1.52546	0.00158707	0.0651156	0.0231	0.144264
0.22544	1.52546	0.00158707	0.0599699	0.0231163	0.144251
0.2256	1.52546	0.00158707	0.0548242	0.0231326	0.144238
0.22576	1.52546	0.00158707	0.0496784	0.0231488	0.144225
0.22592	1.52546	0.00158707	0.0445327	0.0231651	0.144211
0.22608	1.52546	0.00158707	0.039387	0.0231814	0.144198
0.22624	1.52546	0.00158707	0.0342412	0.0231977	0.144185
0.2264	1.52643	0.000622243	0.0387438	0.023214	0.144172
0.22656	1.52746	0.000406897	0.0438895	0.0232302	0.144159
0.22672	1.52849	0.00143605	0.0490352	0.0232465	0.144146
0.22688	1.52952	0.00246519	0.0541809	0.0232628	0.144132
0.22704	1.53055	0.00349434	0.0593267	0.0232791	0.144119
0.2272	1.53158	0.00452349	0.0644724	0.0232953	0.144106
0.22736	1.5326	0.00555263	0.0696181	0.0233116	0.144093
0.22752	1.53363	0.00658178	0.0741206	0.0233279	0.14408
0.22768	1.53466	0.00761092	0.0741206	0.0233442	0.144067
0.22784	1.53569	0.00864007	0.0741206	0.0233605	0.144053
0.228	1.53672	0.00966921	0.0741206	0.0233767	0.14404
0.22816	1.53775	0.0106984	0.0741206	0.023393	0.144027
0.22832	1.53878	0.0117275	0.0741206	0.0234093	0.144014
0.22848	1.53981	0.0127566	0.0741206	0.0234256	0.144001
0.22864	1.54084	0.0137858	0.0741206	0.0234419	0.143988
0.2288	1.54155	0.0144933	0.0741206	0.0234581	0.143974
0.22896	1.54155	0.0144933	0.0741206	0.0234744	0.143961
0.22912	1.54155	0.0144933	0.0741206	0.0234907	0.143948
0.22928	1.54155	0.0144933	0.0741206	0.023507	0.143935
0.22944	1.54155	0.0144933	0.0741206	0.0235233	0.143922
0.2296	1.54155	0.0144933	0.0741206	0.0235395	0.143909
0.22976	1.54155	0.0144933	0.0741206	0.0235558	0.143895
0.22992	1.54155	0.0144933	0.0741206	0.0235721	0.143882
0.23008	1.54206	0.0150079	0.0741206	0.0235884	0.143869
0.23024	1.54309	0.016037	0.0741206	0.0236047	0.143856
0.2304	1.54412	0.0170662	0.0741206	0.0236209	0.143843
0.23056	1.54515	0.0180953	0.0741206	0.0236372	0.14383
0.23072	1.54618	0.0191245	0.0741206	0.0236535	0.143817
0.23088	1.54721	0.0201536	0.0741206	0.0236698	0.143803
0.23104	1.54823	0.0211828	0.0741206	0.023686	0.14379
0.2312	1.54926	0.0222119	0.0741206	0.0237023	0.143777
0.23136	1.54817	0.0211185	0.0741206	0.0237186	0.143764
0.23152	1.54611	0.0190602	0.0741206	0.0237349	0.143751
0.23168	1.54405	0.0170019	0.0741206	0.0237512	0.143738
0.23184	1.542	0.0149436	0.0741206	0.0237674	0.143725
0.232	1.53994	0.0128853	0.0741206	0.0237837	0.143711
0.23216	1.53788	0.010827	0.0741206	0.0238	0.143698
0.23232	1.53582	0.00876871	0.0741206	0.0238163	0.143685
0.23248	1.53376	0.00671042	0.0741206	0.0238326	0.143672
0.23264	1.53441	0.00735364	0.0741206	0.0238488	0.143659
0.2328	1.53543	0.00838278	0.0741206	0.0238651	0.143646
0.23296	1.53646	0.00941193	0.0741206	0.0238814	0.143633
0.23312	1.53749	0.0104411	0.0741206	0.0238977	0.143619
0.23328	1.53852	0.0114702	0.0741206	0.023914	0.143606
0.23344	1.53955	0.0124994	0.0741206	0.0239302	0.143593
0.2336	1.54058	0.0135285	0.0741206	0.0239465	0.14358
0.23376	1.54148	0.014429	0.0741206	0.0239628	0.143567
0.23392	1.54045	0.0133999	0.0741206	0.0239791	0.143554
0.23408	1.53942	0.0123707	0.0741206	0.0239953	0.143541
0.23424	1.53839	0.0113416	0.0741206	0.0240116	0.143528
0.2344	1.53736	0.0103124	0.0741206	0.0240279	0.143514
0.23456	1.53634	0.00928328	0.0741206	0.0240442	0.143501
0.23472	1.53531	0.00825414	0.0741206	0.0240605	0.143488
0.23488	1.53428	0.00722499	0.0741206	0.0240767	0.143475
0.23504	1.5335	0.00645313	0.0741206	0.024093	0.143462
0.2352	1.5335	0.00645313	0.0741206	0.0241093	0.143449
0.23536	1.5335	0.00645313	0.0741206	0.0241256	0.143436
0.23552	1.5335	0.00645313	0.0741206	0.0241419	0.143423
0.23568	1.5335	0.00645313	0.0741206	0.0241581	0.14341
0.23584	1.5335	0.00645313	0.0741206	0.0241744	0.143396
0.236	1.5335	0.00645313	0.0741206	0.0241907	0.143383
0.23616	1.5335	0.00645313	0.0741206	0.024207	0.14337
0.23632	1.5335	0.00645313	0.0718694	0.0242233	0.143357
0.23648	1.5335	0.00645313	0.0667236	0.0242395	0.143344
0.23664	1.5335	0.00645313	0.0615779	0.0242558	0.143331
0.2368	1.5335	0.00645313	0.0564322	0.0242721	0.143318
0.23696	1.5335	0.00645313	0.0512865	0.0242884	0.143305
0.23712	1.5335	0.00645313	0.0461407	0.0243047	0.143292
0.23728	1.5335	0.00645313	0.040995	0.0243209	0.143279
0.23744	1.5335	0.00645313	0.0358493	0.0243372	0.143265
0.2376	1.5335	0.00645313	0.0371357	0.0243535	0.143252
0.23776	1.5335	0.00645313	0.0422814	0.0243698	0.143239
0.23792	1.5335	0.00645313	0.0474272	0.024386	0.143226
0.23808	1.5335	0.00645313	0.0525729	0.0244023	0.143213
0.23824	1.5335	0.00645313	0.0577186	0.0244186	0.1432
0.2384	1.5335	0.00645313	0.0628644	0.0244349	0.143187
0.23856	1.5335	0.00645313	0.0680101	0.0244512	0.143174
0.23872	1.5335	0.00645313	0.0731558	0.0244674	0.143161
0.23888	1.53434	0.00728931	0.0741206	0.0244837	0.143148
0.23904	1.53537	0.00831846	0.0741206	0.0245	0.143135
0.2392	1.5364	0.00934761	0.0741206	0.0245163	0.143122
0.23936	1.53743	0.0103767	0.0741206	0.0245326	0.143108
0.23952	1.53846	0.0114059	0.0741206	0.0245488	0.143095
0.23968	1.53949	0.012435	0.0741206	0.0245651	0.143082
0.23984	1.54052	0.0134642	0.0741206	0.0245814	0.143069
0.24	1.54155	0.0144933	0.0741206	0.0245977	0.143056
0.24016	1.54155	0.0144933	0.0741206	0.024614	0.143043
0.24032	1.54155	0.0144933	0.0741206	0.0246302	0.14303
0.24048	1.54155	0.0144933	0.0741206	0.0246465	0.143017
0.24064	1.54155	0.0144933	0.0741206	0.0246628	0.143004
0.2408	1.54155	0.0144933	0.0741206	0.0246791	0.142991
0.24096	1.54155	0.0144933	0.0741206	0.0246953	0.142978
0.24112	1.54155	0.0144933	0.0741206	0.0247116	0.142965
0.24128	1.54135	0.0143004	0.0741206	0.0247279	0.142952
0.24144	1.54032	0.0132712	0.0741206	0.0247442	0.142938
0.2416	1.53929	0.0122421	0.0741206	0.0247605	0.142925
0.24176	1.53826	0.0112129	0.0741206	0.0247767	0.142912
0.24192	1.53724	0.0101838	0.0741206	0.024793	0.142899
0.24208	1.53621	0.00915464	0.0741206	0.0248093	0.142886
0.24224	1.53518	0.0081255	0.0741206	0.0248256	0.142873
0.2424	1.53415	0.00709635	0.0741206	0.0248419	0.14286
0.24256	1.53389	0.00683906	0.0741206	0.0248581	0.142847
0.24272	1.53492	0.00786821	0.0741206	0.0248744	0.142834
0.24288	1.53595	0.00889735	0.0741206	0.0248907	0.142821
0.24304	1.53698	0.0099265	0.0741206	0.024907	0.142808
0.2432	1.53801	0.0109556	0.0741206	0.0249233	0.142795
0.24336	1.53904	0.0119848	0.0741206	0.0249395	0.142782
0.24352	1.54007	0.0130139	0.0741206	0.0249558	0.142769
0.24368	1.54109	0.0140431	0.0741206	0.0249721	0.142756
0.24384	1.54039	0.0133355	0.0741206	0.0249884	0.142743
0.244	1.53833	0.0112772	0.0741206	0.0250047	0.14273
0.24416	1.53627	0.00921896	0.0741206	0.0250209	0.142717
0.24432	1.53421	0.00716067	0.0741206	0.0250372	0.142704
0.24448	1.53215	0.00510238	0.0741206	0.0250535	0.14269
0.24464	1.5301	0.00304409	0.0741206	0.0250698	0.142677
0.2448	1.52804	0.000985797	0.0741206	0.025086	0.142664
0.24496	1.52598	0.00107249	0.0741206	0.0251023	0.142651
0.24512	1.52701	4.33533e-05	0.0741206	0.0251186	0.142638
0.24528	1.52907	0.00201494	0.0741206	0.0251349	0.142625
0.24544	1.53113	0.00407323	0.0741206	0.0251512	0.142612
0.2456	1.53318	0.00613153	0.0741206	0.0251674	0.142599
0.24576	1.53524	0.00818982	0.0741206	0.0251837	0.142586
0.24592	1.5373	0.0102481	0.0741206	0.0252	0.142573
0.24608	1.53936	0.0123064	0.0741206	0.0252163	0.14256
0.24624	1.54142	0.0143647	0.0741206	0.0252326	0.142547
0.2464	1.53962	0.0125637	0.0741206	0.0252488	0.142534
0.24656	1.53756	0.0105054	0.0741206	0.0252651	0.142521
0.24672	1.5355	0.0084471	0.0741206	0.0252814	0.142508
0.24688	1.53344	0.00638881	0.0741206	0.0252977	0.142495
0.24704	1.53138	0.00433052	0.0741206	0.025314	0.142482
0.2472	1.52932	0.00227223	0.0741206	0.0253302	0.142469
0.24736	1.52727	0.000213937	0.0741206	0.0253465	0.142456
0.24752	1.52572	0.00132978	0.0734774	0.0253628	0.142443
0.24768	1.52778	0.000728507	0.0683317	0.0253791	0.14243
0.24784	1.52984	0.0027868	0.063186	0.0253953	0.142417
0.248	1.5319	0.00484509	0.0580402	0.0254116	0.142404
0.24816	1.53396	0.00690339	0.0528945	0.0254279	0.142391
0.24832	1.53601	0.00896168	0.0477488	0.0254442	0.142378
0.24848	1.53807	0.01102	0.0426031	0.0254605	0.142365
0.24864	1.54013	0.0130783	0.0374573	0.0254767	0.142352
0.2488	1.54155	0.0144933	0.0355277	0.025493	0.142339
0.24896	1.54155	0.0144933	0.0406734	0.0255093	0.142326
0.24912	1.54155	0.0144933	0.0458191	0.0255256	0.142313
0.24928	1.54155	0.0144933	0.0509649	0.0255419	0.1423
0.24944	1.54155	0.0144933	0.0561106	0.0255581	0.142287
0.2496	1.54155	0.0144933	0.0612563	0.0255744	0.142274
0.24976	1.54155	0.0144933	0.066402	0.0255907	0.142261
0.24992	1.54155	0.0144933	0.0715478	0.025607	0.142248
0.25008	1.54155	0.0144933	0.0741206	0.0256233	0.142235
0.25024	1.54155	0.0144933	0.0741206	0.0256395	0.142222
0.2504	1.54155	0.0144933	0.0741206	0.0256558	0.142209
0.25056	1.54155	0.0144933	0.0741206	0.0256721	0.142196
0.25072	1.54155	0.0144933	0.0741206	0.0256884	0.142183
0.25088	1.54155	0.0144933	0.0741206	0.0257047	0.14217
0.25104	1.54155	0.0144933	0.0741206	0.0257209	0.142157
0.2512	1.54155	0.0144933	0.0741206	0.0257372	0.142144
0.25136	1.54084	0.0137858	0.070583	0.0257535	0.142131
0.25152	1.53981	0.0127566	0.0654372	0.0257698	0.142118
0.25168	1.53878	0.0117275	0.0602915	0.025786	0.142105
0.25184	1.53775	0.0106984	0.0551458	0.0258023	0.142092
0.252	1.53672	0.00966921	0.05	0.0258186	0.142079
0.25216	1.53569	0.00864007	0.0448543	0.0258349	0.142066
0.25232	1.53466	0.00761092	0.0397086	0.0258512	0.142053
0.25248	1.53363	0.00658178	0.0345628	0.0258674	0.14204
0.25264	1.5335	0.00645313	0.0384222	0.0258837	0.142027
0.2528	1.5335	0.00645313	0.0435679	0.0259	0.142014
0.25296	1.5335	0.00645313	0.0487136	0.0259163	0.142001
0.25312	1.5335	0.00645313	0.0538593	0.0259326	0.141988
0.25328	1.5335	0.00645313	0.0590051	0.0259488	0.141975
0.25344	1.5335	0.00645313	0.0641508	0.0259651	0.141962
0.2536	1.5335	0.00645313	0.0692965	0.0259814	0.141949
0.25376	1.53344	0.00638881	0.073799	0.0259977	0.141936
0.25392	1.53241	0.00535967	0.0686533	0.026014	0.141923
0.25408	1.53138	0.00433052	0.0635076	0.0260302	0.14191
0.25424	1.53035	0.00330138	0.0583618	0.0260465	0.141897
0.2544	1.52932	0.00227223	0.0532161	0.0260628	0.141884
0.25456	1.52829	0.00124308	0.0480704	0.0260791	0.141871
0.25472	1.52727	0.000213937	0.0429247	0.0260953	0.141858
0.25488	1.52624	0.000815213	0.0377789	0.0261116	0.141845
0.25504	1.52572	0.00132978	0.0352061	0.0261279	0.141832
0.2552	1.52675	0.000300633	0.0403518	0.0261442	0.14182
0.25536	1.52778	0.000728507	0.0454975	0.0261605	0.141807
0.25552	1.52881	0.00175766	0.0506433	0.0261767	0.141794
0.25568	1.52984	0.0027868	0.055789	0.026193	0.141781
0.25584	1.53087	0.00381595	0.0609347	0.0262093	0.141768
0.256	1.5319	0.00484509	0.0660804	0.0262256	0.141755
0.25616	1.53293	0.00587424	0.0712262	0.0262419	0.141742
0.25632	1.53441	0.00735364	0.0741206	0.0262581	0.141729
0.25648	1.53646	0.00941193	0.0741206	0.0262744	0.141716
0.25664	1.53852	0.0114702	0.0741206	0.0262907	0.141703
0.2568	1.54058	0.0135285	0.0741206	0.026307	0.14169
0.25696	1.54264	0.0155868	0.0741206	0.0263233	0.141677
0.25712	1.5447	0.0176451	0.0741206	0.0263395	0.141664
0.25728	1.54676	0.0197034	0.0741206	0.0263558	0.141651
0.25744	1.54881	0.0217617	0.0741206	0.0263721	0.141638
0.2576	1.5483	0.0212471	0.0741206	0.0263884	0.141625
0.25776	1.54624	0.0191888	0.0741206	0.0264047	0.141612
0.25792	1.54418	0.0171305	0.0741206	0.0264209	0.141599
0.25808	1.54212	0.0150722	0.0741206	0.0264372	0.141586
0.25824	1.54007	0.0130139	0.0741206	0.0264535	0.141574
0.2584	1.53801	0.0109556	0.0741206	0.0264698	0.141561
0.25856	1.53595	0.00889735	0.0741206	0.026486	0.141548
0.25872	1.53389	0.00683906	0.0741206	0.0265023	0.141535
0.25888	1.5335	0.00645313	0.0741206	0.0265186	0.141522
0.25904	1.5335	0.00645313	0.0741206	0.0265349	0.141509
0.2592	1.5335	0.00645313	0.0741206	0.0265512	0.141496
0.25936	1.5335	0.00645313	0.0741206	0.0265674	0.141483
0.25952	1.5335	0.00645313	0.0741206	0.0265837	0.14147
0.25968	1.5335	0.00645313	0.0741206	0.0266	0.141457
0.25984	1.5335	0.00645313	0.0741206	0.0266163	0.141444
0.26	1.5335	0.00645313	0.0741206	0.0266326	0.141431
0.26016	1.53248	0.00542399	0.0689749	0.0266488	0.141418
0.26032	1.53145	0.00439484	0.0638292	0.0266651	0.141405
0.26048	1.53042	0.0033657	0.0586834	0.0266814	0.141393
0.26064	1.52939	0.00233655	0.0535377	0.0266977	0.14138
0.2608	1.52836	0.00130741	0.048392	0.026714	0.141367
0.26096	1.52733	0.000278257	0.0432463	0.0267302	0.141354
0.26112	1.5263	0.000750893	0.0381005	0.0267465	0.141341
0.26128	1.52566	0.0013941	0.0339196	0.0267628	0.141328
0.26144	1.52669	0.000364963	0.0339196	0.0267791	0.141315
0.2616	1.52772	0.000664187	0.0339196	0.0267953	0.141302
0.26176	1.52875	0.00169333	0.0339196	0.0268116	0.141289
0.26192	1.52977	0.00272248	0.0339196	0.0268279	0.141276
0.26208	1.5308	0.00375163	0.0339196	0.0268442	0.141263
0.26224	1.53183	0.00478077	0.0339196	0.0268605	0.141251
0.2624	1.53286	0.00580992	0.0339196	0.0268767	0.141238
0.26256	1.5335	0.00645313	0.0339196	0.026893	0.141225
0.26272	1.5335	0.00645313	0.0339196	0.0269093	0.141212
0.26288	1.5335	0.00645313	0.0339196	0.0269256	0.141199
0.26304	1.5335	0.00645313	0.0339196	0.0269419	0.141186
0.2632	1.5335	0.00645313	0.0339196	0.0269581	0.141173
0.26336	1.5335	0.00645313	0.0339196	0.0269744	0.14116
0.26352	1.5335	0.00645313	0.0339196	0.0269907	0.141147
0.26368	1.5335	0.00645313	0.0339196	0.027007	0.141134
0.26384	1.5335	0.00645313	0.0368141	0.0270233	0.141122
0.264	1.5335	0.00645313	0.0419598	0.0270395	0.141109
0.26416	1.5335	0.00645313	0.0471056	0.0270558	0.141096
0.26432	1.5335	0.00645313	0.0522513	0.0270721	0.141083
0.26448	1.5335	0.00645313	0.057397	0.0270884	0.14107
0.26464	1.5335	0.00645313	0.0625427	0.0271047	0.141057
0.2648	1.5335	0.00645313	0.0676885	0.0271209	0.141044
0.26496	1.5335	0.00645313	0.0728342	0.0271372	0.141031
0.26512	1.53273	0.00568127	0.0741206	0.0271535	0.141018
0.26528	1.5317	0.00465213	0.0741206	0.0271698	0.141006
0.26544	1.53067	0.00362298	0.0741206	0.027186	0.140993
0.2656	1.52965	0.00259384	0.0741206	0.0272023	0.14098
0.26576	1.52862	0.00156469	0.0741206	0.0272186	0.140967
0.26592	1.52759	0.000535547	0.0741206	0.0272349	0.140954
0.26608	1.52656	0.000493603	0.0741206	0.0272512	0.140941
0.26624	1.52553	0.00152275	0.0741206	0.0272674	0.140928
0.2664	1.52836	0.00130741	0.0741206	0.0272837	0.140915
0.26656	1.53145	0.00439484	0.0741206	0.0273	0.140903
0.26672	1.53453	0.00748228	0.0741206	0.0273163	0.14089
0.26688	1.53762	0.0105697	0.0741206	0.0273326	0.140877
0.26704	1.54071	0.0136571	0.0741206	0.0273488	0.140864
0.2672	1.5438	0.0167446	0.0741206	0.0273651	0.140851
0.26736	1.54688	0.019832	0.0741206	0.0273814	0.140838
0.26752	1.54933	0.0222762	0.0741206	0.0273977	0.140825
0.26768	1.54727	0.020218	0.0741206	0.027414	0.140812
0.26784	1.54521	0.0181597	0.0741206	0.0274302	0.1408
0.268	1.54315	0.0161014	0.0741206	0.0274465	0.140787
0.26816	1.54109	0.0140431	0.0741206	0.0274628	0.140774
0.26832	1.53904	0.0119848	0.0741206	0.0274791	0.140761
0.26848	1.53698	0.0099265	0.0741206	0.0274953	0.140748
0.26864	1.53492	0.00786821	0.0741206	0.0275116	0.140735
0.2688	1.5335	0.00645313	0.0741206	0.0275279	0.140722
0.26896	1.5335	0.00645313	0.0741206	0.0275442	0.14071
0.26912	1.5335	0.00645313	0.0741206	0.0275605	0.140697
0.26928	1.5335	0.00645313	0.0741206	0.0275767	0.140684
0.26944	1.5335	0.00645313	0.0741206	0.027593	0.140671
0.2696	1.5335	0.00645313	0.0741206	0.0276093	0.140658
0.26976	1.5335	0.00645313	0.0741206	0.0276256	0.140645
0.26992	1.5335	0.00645313	0.0741206	0.0276419	0.140632
0.27008	1.5335	0.00645313	0.0741206	0.0276581	0.14062
0.27024	1.5335	0.00645313	0.0741206	0.0276744	0.140607
0.2704	1.5335	0.00645313	0.0741206	0.0276907	0.140594
0.27056	1.5335	0.00645313	0.0741206	0.027707	0.140581
0.27072	1.5335	0.00645313	0.0741206	0.0277233	0.140568
0.27088	1.5335	0.00645313	0.0741206	0.0277395	0.140555
0.27104	1.5335	0.00645313	0.0741206	0.0277558	0.140543
0.2712	1.5335	0.00645313	0.0741206	0.0277721	0.14053
0.27136	1.5335	0.00645313	0.0741206	0.0277884	0.140517
0.27152	1.5335	0.00645313	0.0741206	0.0278047	0.140504
0.27168	1.5335	0.00645313	0.0741206	0.0278209	0.140491
0.27184	1.5335	0.00645313	0.0741206	0.0278372	0.140478
0.272	1.5335	0.00645313	0.0741206	0.0278535	0.140466
0.27216	1.5335	0.00645313	0.0741206	0.0278698	0.140453
0.27232	1.5335	0.00645313	0.0741206	0.027886	0.14044
0.27248	1.5335	0.00645313	0.0741206	0.0279023	0.140427
0.27264	1.5326	0.00555263	0.0741206	0.0279186	0.140414
0.2728	1.53158	0.00452349	0.0741206	0.0279349	0.140401
0.27296	1.53055	0.00349434	0.0741206	0.0279512	0.140389
0.27312	1.52952	0.00246519	0.0741206	0.0279674	0.140376
0.27328	1.52849	0.00143605	0.0741206	0.0279837	0.140363
0.27344	1.52746	0.000406897	0.0741206	0.028	0.14035
0.2736	1.52643	0.000622243	0.0741206	0.0280163	0.140337
0.27376	1.52553	0.00152275	0.073799	0.0280326	0.140325
0.27392	1.52656	0.000493603	0.0686533	0.0280488	0.140312
0.27408	1.52759	0.000535547	0.0635076	0.0280651	0.140299
0.27424	1.52862	0.00156469	0.0583618	0.0280814	0.140286
0.2744	1.52965	0.00259384	0.0532161	0.0280977	0.140273
0.27456	1.53067	0.00362298	0.0480704	0.028114	0.14026
0.27472	1.5317	0.00465213	0.0429247	0.0281302	0.140248
0.27488	1.53273	0.00568127	0.0377789	0.0281465	0.140235
0.27504	1.53428	0.00722499	0.0339196	0.0281628	0.140222
0.2752	1.53736	0.0103124	0.0339196	0.0281791	0.140209
0.27536	1.54045	0.0133999	0.0339196	0.0281953	0.140196
0.27552	1.54354	0.0164873	0.0339196	0.0282116	0.140184
0.27568	1.54663	0.0195747	0.0339196	0.0282279	0.140171
0.27584	1.54971	0.0226622	0.0339196	0.0282442	0.140158
0.276	1.5528	0.0257496	0.0339196	0.0282605	0.140145
0.27616	1.55589	0.028837	0.0339196	0.0282767	0.140132
0.27632	1.55582	0.0287727	0.0361709	0.028293	0.14012
0.27648	1.55171	0.0246561	0.0413166	0.0283093	0.140107
0.27664	1.54759	0.0205396	0.0464623	0.0283256	0.140094
0.2768	1.54347	0.016423	0.0516081	0.0283419	0.140081
0.27696	1.53936	0.0123064	0.0567538	0.0283581	0.140068
0.27712	1.53524	0.00818982	0.0618995	0.0283744	0.140056
0.27728	1.53113	0.00407323	0.0670453	0.0283907	0.140043
0.27744	1.52701	4.33533e-05	0.072191	0.028407	0.14003
0.2776	1.52611	0.000943853	0.0741206	0.0284233	0.140017
0.27776	1.52714	8.52867e-05	0.0741206	0.0284395	0.140005
0.27792	1.52817	0.00111444	0.0741206	0.0284558	0.139992
0.27808	1.5292	0.00214359	0.0741206	0.0284721	0.139979
0.27824	1.53022	0.00317273	0.0741206	0.0284884	0.139966
0.2784	1.53125	0.00420188	0.0741206	0.0285047	0.139953
0.27856	1.53228	0.00523102	0.0741206	0.0285209	0.139941
0.27872	1.53331	0.00626017	0.0741206	0.0285372	0.139928
0.27888	1.53183	0.00478077	0.0741206	0.0285535	0.139915
0.27904	1.52977	0.00272248	0.0741206	0.0285698	0.139902
0.2792	1.52772	0.000664187	0.0741206	0.028586	0.13989
0.27936	1.52566	0.0013941	0.0741206	0.0286023	0.139877
0.27952	1.5236	0.00345239	0.0741206	0.0286186	0.139864
0.27968	1.52154	0.00551069	0.0741206	0.0286349	0.139851
0.27984	1.51948	0.00756898	0.0741206	0.0286512	0.139838
0.28	1.51742	0.00962727	0.0741206	0.0286674	0.139826
0.28016	1.52154	0.00551069	0.0689749	0.0286837	0.139813
0.28032	1.52566	0.0013941	0.0638292	0.0287	0.1398
0.28048	1.52977	0.00272248	0.0586834	0.0287163	0.139787
0.28064	1.53389	0.00683906	0.0535377	0.0287326	0.139775
0.2808	1.53801	0.0109556	0.048392	0.0287488	0.139762
0.28096	1.54212	0.0150722	0.0432463	0.0287651	0.139749
0.28112	1.54624	0.0191888	0.0381005	0.0287814	0.139736
0.28128	1.5492	0.0221476	0.0348845	0.0287977	0.139724
0.28144	1.54714	0.0200893	0.0400302	0.028814	0.139711
0.2816	1.54508	0.018031	0.0451759	0.0288302	0.139698
0.28176	1.54302	0.0159727	0.0503216	0.0288465	0.139685
0.28192	1.54097	0.0139144	0.0554674	0.0288628	0.139673
0.28208	1.53891	0.0118561	0.0606131	0.0288791	0.13966
0.28224	1.53685	0.00979786	0.0657588	0.0288953	0.139647
0.2824	1.53479	0.00773957	0.0709046	0.0289116	0.139634
0.28256	1.53273	0.00568127	0.0741206	0.0289279	0.139622
0.28272	1.53067	0.00362298	0.0741206	0.0289442	0.139609
0.28288	1.52862	0.00156469	0.0741206	0.0289605	0.139596
0.28304	1.52656	0.000493603	0.0741206	0.0289767	0.139583
0.2832	1.5245	0.00255189	0.0741206	0.028993	0.139571
0.28336	1.52244	0.00461018	0.0741206	0.0290093	0.139558
0.28352	1.52038	0.00666847	0.0741206	0.0290256	0.139545
0.28368	1.51833	0.00872677	0.0741206	0.0290419	0.139532
0.28384	1.518	0.00904837	0.0741206	0.0290581	0.13952
0.284	1.51903	0.00801923	0.0741206	0.0290744	0.139507
0.28416	1.52006	0.00699008	0.0741206	0.0290907	0.139494
0.28432	1.52109	0.00596094	0.0741206	0.029107	0.139481
0.28448	1.52212	0.00493179	0.0741206	0.0291233	0.139469
0.28464	1.52315	0.00390264	0.0741206	0.0291395	0.139456
0.2848	1.52418	0.0028735	0.0741206	0.0291558	0.139443
0.28496	1.52521	0.00184435	0.0741206	0.0291721	0.13943
0.28512	1.52546	0.00158707	0.0702613	0.0291884	0.139418
0.28528	1.52546	0.00158707	0.0651156	0.0292047	0.139405
0.28544	1.52546	0.00158707	0.0599699	0.0292209	0.139392
0.2856	1.52546	0.00158707	0.0548242	0.0292372	0.13938
0.28576	1.52546	0.00158707	0.0496784	0.0292535	0.139367
0.28592	1.52546	0.00158707	0.0445327	0.0292698	0.139354
0.28608	1.52546	0.00158707	0.039387	0.029286	0.139341
0.28624	1.52546	0.00158707	0.0342412	0.0293023	0.139329
0.2864	1.52643	0.000622243	0.0387438	0.0293186	0.139316
0.28656	1.52746	0.000406897	0.0438895	0.0293349	0.139303
0.28672	1.52849	0.00143605	0.0490352	0.0293512	0.13929
0.28688	1.52952	0.00246519	0.0541809	0.0293674	0.139278
0.28704	1.53055	0.00349434	0.0593267	0.0293837	0.139265
0.2872	1.53158	0.00452349	0.0644724	0.0294	0.139252
0.28736	1.5326	0.00555263	0.0696181	0.0294163	0.13924
0.28752	1.5335	0.00645313	0.0741206	0.0294326	0.139227
0.28768	1.5335	0.00645313	0.0741206	0.0294488	0.139214
0.28784	1.5335	0.00645313	0.0741206	0.0294651	0.139201
0.288	1.5335	0.00645313	0.0741206	0.0294814	0.139189
0.28816	1.5335	0.00645313	0.0741206	0.0294977	0.139176
0.28832	1.5335	0.00645313	0.0741206	0.029514	0.139163
0.28848	1.5335	0.00645313	0.0741206	0.0295302	0.139151
0.28864	1.5335	0.00645313	0.0741206	0.0295465	0.139138
0.2888	1.5335	0.00645313	0.0725126	0.0295628	0.139125
0.28896	1.5335	0.00645313	0.0673669	0.0295791	0.139113
0.28912	1.5335	0.00645313	0.0622211	0.0295953	0.1391
0.28928	1.5335	0.00645313	0.0570754	0.0296116	0.139087
0.28944	1.5335	0.00645313	0.0519297	0.0296279	0.139074
0.2896	1.5335	0.00645313	0.0467839	0.0296442	0.139062
0.28976	1.5335	0.00645313	0.0416382	0.0296605	0.139049
0.28992	1.5335	0.00645313	0.0364925	0.0296767	0.139036
0.29008	1.53299	0.00593856	0.0364925	0.029693	0.139024
0.29024	1.53196	0.00490942	0.0416382	0.0297093	0.139011
0.2904	1.53093	0.00388027	0.0467839	0.0297256	0.138998
0.29056	1.5299	0.00285112	0.0519297	0.0297419	0.138986
0.29072	1.52887	0.00182198	0.0570754	0.0297581	0.138973
0.29088	1.52784	0.000792827	0.0622211	0.0297744	0.13896
0.29104	1.52682	0.000236313	0.0673669	0.0297907	0.138948
0.2912	1.52579	0.00126546	0.0725126	0.029807	0.138935
0.29136	1.52617	0.000879533	0.070583	0.0298233	0.138922
0.29152	1.5272	0.000149617	0.0654372	0.0298395	0.13891
0.29168	1.52823	0.00117876	0.0602915	0.0298558	0.138897
0.29184	1.52926	0.00220791	0.0551458	0.0298721	0.138884
0.292	1.53029	0.00323705	0.05	0.0298884	0.138871
0.29216	1.53132	0.0042662	0.0448543	0.0299047	0.138859
0.29232	1.53235	0.00529534	0.0397086	0.0299209	0.138846
0.29248	1.53338	0.00632449	0.0345628	0.0299372	0.138833
0.29264	1.5335	0.00645313	0.0384222	0.0299535	0.138821
0.2928	1.5335	0.00645313	0.0435679	0.0299698	0.138808
0.29296	1.5335	0.00645313	0.0487136	0.029986	0.138795
0.29312	1.5335	0.00645313	0.0538593	0.0300023	0.138783
0.29328	1.5335	0.00645313	0.0590051	0.0300186	0.13877
0.29344	1.5335	0.00645313	0.0641508	0.0300349	0.138757
0.2936	1.5335	0.00645313	0.0692965	0.0300512	0.138745
0.29376	1.53363	0.00658178	0.0741206	0.0300674	0.138732
0.29392	1.53569	0.00864007	0.0741206	0.0300837	0.138719
0.29408	1.53775	0.0106984	0.0741206	0.0301	0.138707
0.29424	1.53981	0.0127566	0.0741206	0.0301163	0.138694
0.2944	1.54187	0.0148149	0.0741206	0.0301326	0.138681
0.29456	1.54393	0.0168732	0.0741206	0.0301488	0.138669
0.29472	1.54598	0.0189315	0.0741206	0.0301651	0.138656
0.29488	1.54804	0.0209898	0.0741206	0.0301814	0.138644
0.29504	1.54881	0.0217617	0.0741206	0.0301977	0.138631
0.2952	1.54573	0.0186742	0.0741206	0.030214	0.138618
0.29536	1.54264	0.0155868	0.0741206	0.0302302	0.138606
0.29552	1.53955	0.0124994	0.0741206	0.0302465	0.138593
0.29568	1.53646	0.00941193	0.0741206	0.0302628	0.13858
0.29584	1.53338	0.00632449	0.0741206	0.0302791	0.138568
0.296	1.53029	0.00323705	0.0741206	0.0302953	0.138555
0.29616	1.5272	0.000149617	0.0741206	0.0303116	0.138542
0.29632	1.52592	0.00113682	0.0741206	0.0303279	0.13853
0.29648	1.52694	0.000107673	0.0741206	0.0303442	0.138517
0.29664	1.52797	0.000921477	0.0741206	0.0303605	0.138504
0.2968	1.529	0.00195062	0.0741206	0.0303767	0.138492
0.29696	1.53003	0.00297977	0.0741206	0.030393	0.138479
0.29712	1.53106	0.00400891	0.0741206	0.0304093	0.138466
0.29728	1.53209	0.00503806	0.0741206	0.0304256	0.138454
0.29744	1.53312	0.0060672	0.0741206	0.0304419	0.138441
0.2976	1.53286	0.00580992	0.0773367	0.0304581	0.138429
0.29776	1.53183	0.00478077	0.0824824	0.0304744	0.138416
0.29792	1.5308	0.00375163	0.0876282	0.0304907	0.138403
0.29808	1.52977	0.00272248	0.0927739	0.030507	0.138391
0.29824	1.52875	0.00169333	0.0979196	0.0305233	0.138378
0.2984	1.52772	0.000664187	0.103065	0.0305395	0.138365
0.29856	1.52669	0.000364963	0.108211	0.0305558	0.138353
0.29872	1.52566	0.0013941	0.113357	0.0305721	0.13834
0.29888	1.52379	0.00325943	0.110141	0.0305884	0.138328
0.29904	1.52173	0.00531772	0.104995	0.0306047	0.138315
0.2992	1.51968	0.00737601	0.0998493	0.0306209	0.138302
0.29936	1.51762	0.0094343	0.0947035	0.0306372	0.13829
0.29952	1.51556	0.0114926	0.0895578	0.0306535	0.138277
0.29968	1.5135	0.0135509	0.0844121	0.0306698	0.138264
0.29984	1.51144	0.0156092	0.0792664	0.030686	0.138252
0.3	1.50938	0.0176675	0.0741206	0.0307023	0.138239
0.30016	1.51144	0.0156092	0.0741206	0.0307186	0.138227
0.30032	1.5135	0.0135509	0.0741206	0.0307349	0.138214
0.30048	1.51556	0.0114926	0.0741206	0.0307512	0.138201
0.30064	1.51762	0.0094343	0.0741206	0.0307674	0.138189
0.3008	1.51968	0.00737601	0.0741206	0.0307837	0.138176
0.30096	1.52173	0.00531772	0.0741206	0.0308	0.138164
0.30112	1.52379	0.00325943	0.0741206	0.0308163	0.138151
0.30128	1.52604	0.00100817	0.0731558	0.0308326	0.138138
0.30144	1.52913	0.00207926	0.0680101	0.0308488	0.138126
0.3016	1.53222	0.0051667	0.0628644	0.0308651	0.138113
0.30176	1.53531	0.00825414	0.0577186	0.0308814	0.138101
0.30192	1.53839	0.0113416	0.0525729	0.0308977	0.138088
0.30208	1.54148	0.014429	0.0474272	0.030914	0.138075
0.30224	1.54457	0.0175164	0.0422814	0.0309302	0.138063
0.3024	1.54766	0.0206039	0.0371357	0.0309465	0.13805
0.30256	1.54843	0.0213757	0.0358493	0.0309628	0.138038
0.30272	1.54534	0.0182883	0.040995	0.0309791	0.138025
0.30288	1.54225	0.0152009	0.0461407	0.0309953	0.138012
0.30304	1.53917	0.0121134	0.0512865	0.0310116	0.138
0.3032	1.53608	0.009026	0.0564322	0.0310279	0.137987
0.30336	1.53299	0.00593856	0.0615779	0.0310442	0.137975
0.30352	1.5299	0.00285112	0.0667236	0.0310605	0.137962
0.30368	1.52682	0.000236313	0.0718694	0.0310767	0.137949
0.30384	1.52604	0.00100817	0.0741206	0.031093	0.137937
0.304	1.52707	2.09667e-05	0.0741206	0.0311093	0.137924
0.30416	1.5281	0.00105012	0.0741206	0.0311256	0.137912
0.30432	1.52913	0.00207926	0.0741206	0.0311419	0.137899
0.30448	1.53016	0.00310841	0.0741206	0.0311581	0.137886
0.30464	1.53119	0.00413756	0.0741206	0.0311744	0.137874
0.3048	1.53222	0.0051667	0.0741206	0.0311907	0.137861
0.30496	1.53325	0.00619585	0.0741206	0.031207	0.137849
0.30512	1.53273	0.00568127	0.0741206	0.0312233	0.137836
0.30528	1.5317	0.00465213	0.0741206	0.0312395	0.137824
0.30544	1.53067	0.00362298	0.0741206	0.0312558	0.137811
0.3056	1.52965	0.00259384	0.0741206	0.0312721	0.137798
0.30576	1.52862	0.00156469	0.0741206	0.0312884	0.137786
0.30592	1.52759	0.000535547	0.0741206	0.0313047	0.137773
0.30608	1.52656	0.000493603	0.0741206	0.0313209	0.137761
0.30624	1.52553	0.00152275	0.0741206	0.0313372	0.137748
0.3064	1.52643	0.000622243	0.0789448	0.0313535	0.137736
0.30656	1.52746	0.000406897	0.0840905	0.0313698	0.137723
0.30672	1.52849	0.00143605	0.0892362	0.031386	0.13771
0.30688	1.52952	0.00246519	0.0943819	0.0314023	0.137698
0.30704	1.53055	0.00349434	0.0995277	0.0314186	0.137685
0.3072	1.53158	0.00452349	0.104673	0.0314349	0.137673
0.30736	1.5326	0.00555263	0.109819	0.0314512	0.13766
0.30752	1.53338	0.00632449	0.113678	0.0314674	0.137648
0.30768	1.53235	0.00529534	0.108533	0.0314837	0.137635
0.30784	1.53132	0.0042662	0.103387	0.0315	0.137623
0.308	1.53029	0.00323705	0.0982412	0.0315163	0.13761
0.30816	1.52926	0.00220791	0.0930955	0.0315326	0.137597
0.30832	1.52823	0.00117876	0.0879498	0.0315488	0.137585
0.30848	1.5272	0.000149617	0.0828041	0.0315651	0.137572
0.30864	1.52617	0.000879533	0.0776583	0.0315814	0.13756
0.3088	1.52643	0.000622243	0.0741206	0.0315977	0.137547
0.30896	1.52952	0.00246519	0.0741206	0.031614	0.137535
0.30912	1.5326	0.00555263	0.0741206	0.0316302	0.137522
0.30928	1.53569	0.00864007	0.0741206	0.0316465	0.13751
0.30944	1.53878	0.0117275	0.0741206	0.0316628	0.137497
0.3096	1.54187	0.0148149	0.0741206	0.0316791	0.137485
0.30976	1.54495	0.0179024	0.0741206	0.0316953	0.137472
0.30992	1.54804	0.0209898	0.0741206	0.0317116	0.137459
0.31008	1.54907	0.022019	0.0741206	0.0317279	0.137447
0.31024	1.54804	0.0209898	0.0741206	0.0317442	0.137434
0.3104	1.54701	0.0199607	0.0741206	0.0317605	0.137422
0.31056	1.54598	0.0189315	0.0741206	0.0317767	0.137409
0.31072	1.54495	0.0179024	0.0741206	0.031793	0.137397
0.31088	1.54393	0.0168732	0.0741206	0.0318093	0.137384
0.31104	1.5429	0.0158441	0.0741206	0.0318256	0.137372
0.3112	1.54187	0.0148149	0.0741206	0.0318419	0.137359
0.31136	1.54084	0.0137858	0.0741206	0.0318581	0.137347
0.31152	1.53981	0.0127566	0.0741206	0.0318744	0.137334
0.31168	1.53878	0.0117275	0.0741206	0.0318907	0.137322
0.31184	1.53775	0.0106984	0.0741206	0.031907	0.137309
0.312	1.53672	0.00966921	0.0741206	0.0319233	0.137297
0.31216	1.53569	0.00864007	0.0741206	0.0319395	0.137284
0.31232	1.53466	0.00761092	0.0741206	0.0319558	0.137271
0.31248	1.53363	0.00658178	0.0741206	0.0319721	0.137259
0.31264	1.5335	0.00645313	0.0741206	0.0319884	0.137246
0.3128	1.5335	0.00645313	0.0741206	0.0320047	0.137234
0.31296	1.5335	0.00645313	0.0741206	0.0320209	0.137221
0.31312	1.5335	0.00645313	0.0741206	0.0320372	0.137209
0.31328	1.5335	0.00645313	0.0741206	0.0320535	0.137196
0.31344	1.5335	0.00645313	0.0741206	0.0320698	0.137184
0.3136	1.5335	0.00645313	0.0741206	0.032086	0.137171
0.31376	1.5335	0.00645313	0.0741206	0.0321023	0.137159
0.31392	1.5335	0.00645313	0.0741206	0.0321186	0.137146
0.31408	1.5335	0.00645313	0.0741206	0.0321349	0.137134
0.31424	1.5335	0.00645313	0.0741206	0.0321512	0.137121
0.3144	1.5335	0.00645313	0.0741206	0.0321674	0.137109
0.31456	1.5335	0.00645313	0.0741206	0.0321837	0.137096
0.31472	1.5335	0.00645313	0.0741206	0.0322	0.137084
0.31488	1.5335	0.00645313	0.0741206	0.0322163	0.137071
0.31504	1.53428	0.00722499	0.0741206	0.0322326	0.137059
0.3152	1.53736	0.0103124	0.0741206	0.0322488	0.137046
0.31536	1.54045	0.0133999	0.0741206	0.0322651	0.137034
0.31552	1.54354	0.0164873	0.0741206	0.0322814	0.137021
0.31568	1.54663	0.0195747	0.0741206	0.0322977	0.137009
0.31584	1.54971	0.0226622	0.0741206	0.032314	0.136996
0.316	1.5528	0.0257496	0.0741206	0.0323302	0.136984
0.31616	1.55589	0.028837	0.0741206	0.0323465	0.136971
0.31632	1.55627	0.029223	0.0741206	0.0323628	0.136959
0.31648	1.55319	0.0261355	0.0741206	0.0323791	0.136946
0.31664	1.5501	0.0230481	0.0741206	0.0323953	0.136934
0.3168	1.54701	0.0199607	0.0741206	0.0324116	0.136921
0.31696	1.54393	0.0168732	0.0741206	0.0324279	0.136909
0.31712	1.54084	0.0137858	0.0741206	0.0324442	0.136896
0.31728	1.53775	0.0106984	0.0741206	0.0324605	0.136884
0.31744	1.53466	0.00761092	0.0741206	0.0324767	0.136871
0.3176	1.53479	0.00773957	0.0741206	0.032493	0.136859
0.31776	1.53685	0.00979786	0.0741206	0.0325093	0.136847
0.31792	1.53891	0.0118561	0.0741206	0.0325256	0.136834
0.31808	1.54097	0.0139144	0.0741206	0.0325419	0.136822
0.31824	1.54302	0.0159727	0.0741206	0.0325581	0.136809
0.3184	1.54508	0.018031	0.0741206	0.0325744	0.136797
0.31856	1.54714	0.0200893	0.0741206	0.0325907	0.136784
0.31872	1.5492	0.0221476	0.0741206	0.032607	0.136772
0.31888	1.54875	0.0216973	0.0741206	0.0326233	0.136759
0.31904	1.54772	0.0206682	0.0741206	0.0326395	0.136747
0.3192	1.54669	0.0196391	0.0741206	0.0326558	0.136734
0.31936	1.54566	0.0186099	0.0741206	0.0326721	0.136722
[truncated: 341,993+ more rows]

## Sheet: Fig. 2c
Time	RF sEMG	Time	TA sEMG	Time	RF sEMG	Time	TA sEMG
s	V	s	V	s	V	s	V
					FD		FD
0.00379	0.172742	0.00429	0.51452	0.01119	0.119915	0.01022	0.05223
0.01396	0.172733	0.05289	0.51674	0.08583	0.119915	0.08487	0.05222
0.02414	0.172725	0.10352	0.51785	0.16047	0.119143	0.15953	0.05221
0.03432	0.172722	0.15415	0.51675	0.23511	0.119143	0.23419	0.05219
0.0445	0.172725	0.20276	0.51235	0.30975	0.118372	0.30884	0.05218
0.05467	0.172736	0.25136	0.50463	0.3814	0.1176	0.38351	0.05107
0.06485	0.172755	0.29389	0.49028	0.45604	0.116828	0.45816	0.05105
0.07503	0.172774	0.33034	0.47153	0.53068	0.116828	0.53282	0.04994
0.0852	0.172784	0.36274	0.44945	0.60532	0.116057	0.6045	0.04883
0.09538	0.172773	0.38907	0.42738	0.67996	0.116057	0.67915	0.04881
0.10556	0.172731	0.4154	0.4031	0.7546	0.116828	0.75382	0.0477
0.11574	0.17265	0.44173	0.37992	0.82923	0.116828	0.82848	0.04659
0.12591	0.172542	0.46805	0.35564	0.90089	0.118372	0.90313	0.04657
0.13609	0.172427	0.49235	0.33136	0.97553	0.119915	0.97779	0.04656
0.14627	0.172324	0.51868	0.30818	1.04718	0.123002	1.05245	0.04654
0.15644	0.172252	0.54096	0.2839	1.11883	0.126088	1.1271	0.04653
0.16662	0.172219	0.56526	0.25962	1.1875	0.13149	1.20176	0.04762
0.1768	0.172215	0.59361	0.23644	1.25617	0.139206	1.27342	0.0487
0.18698	0.172227	0.63007	0.21658	1.32185	0.147694	1.34807	0.05089
0.19715	0.172246	0.67259	0.20334	1.38455	0.159269	1.41971	0.05747
0.20733	0.172259	0.7212	0.19562	1.43829	0.171616	1.46441	0.07836
0.21751	0.172261	0.7698	0.19121	1.48904	0.185505	1.49416	0.10365
0.22768	0.172257	0.82043	0.18901	1.5398	0.200167	1.51196	0.13004
0.23786	0.17225	0.86904	0.18792	1.58757	0.214057	1.52378	0.15643
0.24804	0.172247	0.91967	0.19013	1.63832	0.228718	1.5356	0.18392
0.25822	0.172254	0.96827	0.19787	1.68609	0.243379	1.54743	0.21141
0.26839	0.172271	1.0108	0.21112	1.73386	0.258041	1.55626	0.2389
0.27857	0.172289	1.04725	0.2299	1.78163	0.272702	1.56809	0.26529
0.28875	0.172296	1.07763	0.25308	1.83238	0.287364	1.57991	0.29278
0.29893	0.172281	1.09991	0.27737	1.88314	0.302025	1.59173	0.32027
0.3091	0.172234	1.11813	0.30277	1.93688	0.314372	1.60953	0.34666
0.31928	0.17215	1.13636	0.32926	2.00256	0.32286	1.63928	0.37195
0.32946	0.172045	1.15256	0.35465	2.07421	0.326718	1.68697	0.39284
0.33963	0.171935	1.17281	0.38005	2.14885	0.325175	1.7526	0.40602
0.34981	0.171837	1.19509	0.40434	2.21454	0.316686	1.82425	0.41151
0.35999	0.171767	1.22344	0.42752	2.26828	0.303568	1.89592	0.41039
0.37017	0.171734	1.25787	0.4474	2.30709	0.287364	1.96763	0.40268
0.38034	0.171729	1.30242	0.45955	2.34291	0.270387	2.03041	0.38728
0.39052	0.171742	1.35305	0.46177	2.37576	0.252639	2.08126	0.36857
0.4007	0.171761	1.39963	0.45405	2.4086	0.235663	2.12615	0.34657
0.41087	0.171774	1.44418	0.44081	2.43845	0.217915	2.16807	0.32347
0.42105	0.171777	1.48266	0.42315	2.47129	0.200167	2.20401	0.29927
0.43123	0.171772	1.51304	0.40108	2.50115	0.18319	2.23697	0.27507
0.44141	0.171765	1.53937	0.3779	2.53399	0.165442	2.26993	0.24977
0.45158	0.171763	1.56367	0.35362	2.56683	0.148466	2.30289	0.22557
0.46176	0.171769	1.58392	0.32824	2.59967	0.13149	2.34182	0.20137
0.47194	0.171786	1.60417	0.30285	2.64147	0.114513	2.38074	0.17826
0.48211	0.171804	1.62442	0.27746	2.68327	0.09908	2.41967	0.15516
0.49229	0.171811	1.64265	0.25208	2.73104	0.084419	2.4586	0.13096
0.50247	0.171796	1.66493	0.22669	2.78179	0.070529	2.50348	0.11006
0.51265	0.171749	1.68518	0.20241	2.8415	0.058954	2.55733	0.09025
0.52282	0.171666	1.71151	0.17813	2.91017	0.052781	2.6201	0.07595
0.533	0.171561	1.73986	0.15605	2.98183	0.048923	2.68883	0.06604
0.54318	0.171452	1.77834	0.1384	3.05348	0.046608	2.76053	0.06052
0.55336	0.171353	1.82289	0.12626	3.12812	0.045065	2.83221	0.05831
0.56353	0.171282	1.87149	0.11854	3.20276	0.044293	2.90687	0.0561
0.57371	0.171248	1.92212	0.11524	3.27441	0.043521	2.98153	0.05499
0.58389	0.171242	1.97275	0.11525	3.34905	0.043521	3.0562	0.05387
0.59406	0.171254	2.02338	0.11526	3.42369	0.043521	3.12787	0.05276
0.60424	0.171274	2.07401	0.11637	3.49833	0.043521	3.20253	0.05275
0.61442	0.17129	2.12262	0.11748	3.57297	0.043521	3.27718	0.05273
0.6246	0.171298	2.17324	0.11749	3.64761	0.044293	3.35184	0.05272
0.63477	0.171298	2.22387	0.11861	3.72225	0.044293	3.4265	0.0527
0.64495	0.171293	2.2745	0.11861	3.79688	0.045065	3.50115	0.05269
0.65513	0.171286	2.32513	0.11862	3.87152	0.045836	3.5758	0.05378
0.6653	0.171281	2.37576	0.11863	3.94616	0.045836	3.65046	0.05376
0.67548	0.17128	2.42639	0.11864	4.01782	0.046608	3.72512	0.05375
0.68566	0.17128	2.47702	0.11865	4.09245	0.047379	3.79977	0.05373
0.69584	0.17128	2.52765	0.11866	4.16709	0.047379	3.87443	0.05372
0.70601	0.171279	2.57828	0.11867	4.24173	0.048151	3.94909	0.05261
0.71619	0.171276	2.62891	0.11868	4.31637	0.049694	4.02375	0.05259
0.72637	0.171269	2.67954	0.11758	4.38803	0.051238	4.09841	0.05258
0.73654	0.171263	2.73017	0.11759	4.45968	0.054324	4.17306	0.05257
0.74672	0.171259	2.7808	0.1176	4.53133	0.058954	4.24772	0.05145
0.7569	0.171262	2.83142	0.11761	4.6	0.065899	4.32238	0.05144
0.76708	0.171274	2.88205	0.11762	4.66867	0.074387	4.39704	0.05142
0.77725	0.171301	2.93268	0.11652	4.73137	0.084419	4.46871	0.05031
0.78743	0.171353	2.98331	0.11653	4.78809	0.095994	4.54337	0.0503
0.79761	0.171441	3.03394	0.11654	4.84183	0.109112	4.61802	0.05138
0.80779	0.171577	3.08457	0.11655	4.8896	0.124545	4.68968	0.05467
0.81796	0.171773	3.1352	0.11656	4.93438	0.139978	4.76132	0.06126
0.82814	0.172039	3.18583	0.11656	4.97021	0.156954	4.82996	0.07114
0.83832	0.172376	3.23646	0.11657	5.00604	0.173931	4.8956	0.08322
0.84849	0.172781	3.28506	0.11769	5.04186	0.190907	4.95824	0.09971
0.85867	0.173256	3.33569	0.1188	5.07769	0.207883	5.01789	0.11509
0.86885	0.173798	3.38632	0.12101	5.1165	0.224088	5.08054	0.13048
0.87903	0.174408	3.43492	0.12213	5.16129	0.239521	5.14618	0.14256
0.8892	0.175085	3.48555	0.12545	5.21204	0.254183	5.21781	0.15025
0.89938	0.175829	3.53416	0.12987	5.27175	0.264986	5.28947	0.15353
0.90956	0.176636	3.58074	0.13871	5.34042	0.272702	5.36413	0.15352
0.91973	0.177503	3.62732	0.14976	5.41207	0.276561	5.43879	0.15131
0.92991	0.178432	3.66984	0.16412	5.48373	0.278875	5.51048	0.14799
0.94009	0.179429	3.71035	0.18178	5.55837	0.278875	5.58218	0.14138
0.95027	0.180502	3.7468	0.19835	5.63002	0.277332	5.6509	0.13367
0.96044	0.181664	3.78325	0.21712	5.70167	0.273474	5.71963	0.12266
0.97062	0.182929	3.81971	0.237	5.77034	0.267301	5.78837	0.11055
0.9808	0.184309	3.85413	0.25687	5.83304	0.259584	5.85412	0.09844
0.99097	0.185808	3.88856	0.27675	5.89275	0.249553	5.91987	0.08743
1.00115	0.187429	3.92096	0.29883	5.95246	0.237978	5.9856	0.07862
1.01133	0.189166	3.95337	0.31981	6.00919	0.225631	6.05432	0.07201
1.02151	0.190996	3.98172	0.3419	6.06591	0.213285	6.12303	0.0654
1.03168	0.19289	4.01007	0.36508	6.11965	0.200167	6.19472	0.06099
1.04186	0.194821	4.0364	0.38827	6.17339	0.18782	6.26641	0.05658
1.05204	0.196771	4.06475	0.41146	6.22713	0.174702	6.3381	0.05327
1.06221	0.198774	4.0931	0.43354	6.28386	0.162356	6.40978	0.05105
1.07239	0.200878	4.12348	0.45452	6.3376	0.150009	6.48444	0.04994
1.08257	0.203137	4.15588	0.4755	6.39432	0.138435
1.09275	0.205574	4.19234	0.49537	6.45105	0.127631
1.10292	0.208188	4.23487	0.50973
1.1131	0.210986	4.27942	0.51857
1.12328	0.213973	4.32802	0.5241
1.13346	0.217089	4.37663	0.52632
1.14363	0.220225
1.15381	0.223276
1.16399	0.226206
1.17416	0.229009
1.18434	0.231695
1.19452	0.234288
1.2047	0.236805
1.21487	0.239253
1.22505	0.241589
1.23523	0.243741
1.2454	0.245659
1.25558	0.247334
1.26576	0.248821
1.27594	0.250173
1.28611	0.251432
1.29629	0.252627
1.30647	0.253749
1.31664	0.254775
1.32682	0.255681
1.337	0.256445
1.34718	0.257054
1.35735	0.25752
1.36753	0.257855
1.37771	0.258077
1.38789	0.2582
1.39806	0.258235
1.40824	0.258188
1.41842	0.258063
1.42859	0.25786
1.43877	0.25758
1.44895	0.257221
1.45913	0.256781
1.4693	0.256259
1.47948	0.255655
1.48966	0.25497
1.49983	0.254198
1.51001	0.253328
1.52019	0.252346
1.53037	0.251232
1.54054	0.249971
1.55072	0.24858
1.5609	0.247088
1.57107	0.245534
1.58125	0.243954
1.59143	0.242357
1.60161	0.240734
1.61178	0.239075
1.62196	0.23737
1.63214	0.235602
1.64231	0.233752
1.65249	0.231797
1.66267	0.22972
1.67285	0.22754
1.68302	0.225293
1.6932	0.223018
1.70338	0.220731
1.71356	0.218421
1.72373	0.216072
1.73391	0.213669
1.74409	0.211219
1.75426	0.208747
1.76444	0.206275
1.77462	0.203818
1.7848	0.20137
1.79497	0.198927
1.80515	0.196484
1.81533	0.194036
1.8255	0.191579
1.83568	0.189109
1.84586	0.186637
1.85604	0.184187
1.86621	0.181781
1.87639	0.179427
1.88657	0.177113
1.89674	0.17483
1.90692	0.172568
1.9171	0.170338
1.92728	0.168159
1.93745	0.166052
1.94763	0.164024
1.95781	0.162061
1.96799	0.160148
1.97816	0.158271
1.98834	0.15642
1.99852	0.154592
2.00869	0.15278
2.01887	0.150979
2.02905	0.149196
2.03923	0.147445
2.0494	0.145745
2.05958	0.144107
2.06976	0.14253
2.07993	0.140994
2.09011	0.13948
2.10029	0.137969
2.11047	0.136459
2.12064	0.134981
2.13082	0.13357
2.141	0.132254
2.15117	0.131044
2.16135	0.129914
2.17153	0.128836
2.18171	0.127787
2.19188	0.126744
2.20206	0.125702
2.21224	0.124674
2.22241	0.123674
2.23259	0.122716
2.24277	0.121815
2.25295	0.120969
2.26312	0.120171
2.2733	0.119412
2.28348	0.118684
2.29366	0.117988
2.30383	0.117343
2.31401	0.116769
2.32419	0.116287
2.33436	0.11592
2.34454	0.115666
2.35472	0.115487
2.3649	0.115343
2.37507	0.115194
2.38525	0.115002
2.39543	0.114775
2.4056	0.114547
2.41578	0.114352
2.42596	0.114221
2.43614	0.114186
2.44631	0.114242
2.45649	0.114355
2.46667	0.114491
2.47684	0.114615
2.48702	0.114694
2.4972	0.114722
2.50738	0.114715
2.51755	0.114688
2.52773	0.114657
2.53791	0.114635
2.54809	0.114628
2.55826	0.114629
2.56844	0.114635
2.57862	0.11464
2.58879	0.11464
2.59897	0.114636
2.60915	0.11463
2.61933	0.114627
2.6295	0.114631
2.63968	0.114645
2.64986	0.114664
2.66003	0.114679
2.67021	0.114677
2.68039	0.11465
2.69057	0.114586
2.70074	0.114492
2.71092	0.114384
2.7211	0.114277
2.73127	0.114188
2.74145	0.114132
2.75163	0.11411
2.76181	0.114113
2.77198	0.114129
2.78216	0.114149
2.79234	0.114164
2.80251	0.11417
2.81269	0.114169
2.82287	0.114163
2.83305	0.114154
2.84322	0.114145
2.8534	0.114136
2.86358	0.114131
2.87376	0.114131
2.88393	0.114139
2.89411	0.114157
2.90429	0.114178
2.91446	0.114193
2.92464	0.114191
2.93482	0.114161
2.945	0.114092
2.95517	0.113988
2.96535	0.11387
2.97553	0.113761
2.9857	0.113682
2.99588	0.113648
3.00606	0.113649
3.01624	0.113665
3.02641	0.113679
3.03659	0.113671
3.04677	0.113627
3.05694	0.113549
3.06712	0.113448
3.0773	0.113334
3.08748	0.113219
3.09765	0.113112
3.10783	0.113015
3.11801	0.112924
3.12819	0.112835
3.13836	0.112747
3.14854	0.112655
3.15872	0.11256
3.16889	0.112464
3.17907	0.11237
3.18925	0.112278
3.19943	0.112193
3.2096	0.112127
3.21978	0.112098
3.22996	0.112125
3.24013	0.112227
3.25031	0.112423
3.26049	0.112714
3.27067	0.113097
3.28084	0.113564
3.29102	0.114109
3.3012	0.114731
3.31137	0.11544
3.32155	0.116254
3.33173	0.117187
3.34191	0.118254
3.35208	0.119457
3.36226	0.120789
3.37244	0.122244
3.38261	0.123824
3.39279	0.125532
3.40297	0.127349
3.41315	0.129234
3.42332	0.131137
3.4335	0.13303
3.44368	0.134945
3.45386	0.13692
3.46403	0.139
3.47421	0.141186
3.48439	0.143408
3.49456	0.145585
3.50474	0.147653
3.51492	0.149622
3.5251	0.151528
3.53527	0.1534
3.54545	0.155259
3.55563	0.157099
3.5658	0.15891
3.57598	0.160682
3.58616	0.162417
3.59634	0.164137
3.60651	0.165863
3.61669	0.167615
3.62687	0.169398
3.63704	0.17117
3.64722	0.172888
3.6574	0.174507
3.66758	0.176013
3.67775	0.177439
3.68793	0.178823
3.69811	0.1802
3.70829	0.181591
3.71846	0.182983
3.72864	0.184357
3.73882	0.185689
3.74899	0.186961
3.75917	0.188167
3.76935	0.189317
3.77953	0.190425
3.7897	0.191502
3.79988	0.192556
3.81006	0.193584
3.82023	0.19458
3.83041	0.195538
3.84059	0.196452
3.85077	0.197318
3.86094	0.198134
3.87112	0.198896
3.8813	0.199605
3.89147	0.20026
3.90165	0.200874
3.91183	0.20146
3.92201	0.202033
3.93218	0.202605
3.94236	0.203174
3.95254	0.203714
3.96271	0.204201
3.97289	0.204613
3.98307	0.204936
3.99325	0.20518
4.00342	0.205362
4.0136	0.205495
4.02378	0.205591
4.03396	0.205658
4.04413	0.205699
4.05431	0.205708
4.06449	0.205683
4.07466	0.20562
4.08484	0.205514
4.09502	0.205366
4.1052	0.205177
4.11537	0.204945
4.12555	0.204673
4.13573	0.204358
4.1459	0.203997
4.15608	0.203586
4.16626	0.203122
4.17644	0.202607
4.18661	0.202048
4.19679	0.201462
4.20697	0.200865
4.21714	0.200272
4.22732	0.199695
4.2375	0.199131
4.24768	0.198555
4.25785	0.19794
4.26803	0.197259
4.27821	0.196488
4.28839	0.195649
4.29856	0.194774
4.30874	0.193897
4.31892	0.193049
4.32909	0.192234
4.33927	0.191437
4.34945	0.190646
4.35963	0.189847
4.3698	0.189028
4.37998	0.188192
4.39016	0.187343
4.40033	0.186485

## Sheet: Fig. S8
Time	RF sEMG	TA sEMG	Time	RF sEMG	TA sEMG
s	V	V	s	V	V
				FD	FD
0.01	0.1015	0.0999	0.01	0.06065	0.062
0.02	0.100412	0.095836	0.02	0.0544667	0.0622667
0.03	0.0999	0.0954886	0.03	0.05436	0.06248
0.04	0.0998771	0.09478	0.04	0.05315	0.06264
0.05	0.10038	0.0954657	0.05	0.05372	0.0628
0.06	0.101043	0.0969286	0.06	0.05356	0.062
0.07	0.100929	0.0995943	0.07	0.05308	0.06104
0.08	0.100791	0.103251	0.08	0.053	0.0604
0.09	0.100494	0.107369	0.09	0.05276	0.05928
0.1	0.101994	0.111026	0.1	0.05324	0.05832
0.11	0.104509	0.114423	0.11	0.05348	0.05768
0.12	0.107231	0.117774	0.12	0.05364	0.0572
0.13	0.107903	0.121386	0.13	0.05356	0.05672
0.14	0.107003	0.12452	0.14	0.0534	0.0564
0.15	0.10476	0.126691	0.15	0.05259	0.05592
0.16	0.103114	0.127871	0.16	0.05299	0.0556
0.17	0.1023	0.127757	0.17	0.05266	0.05512
0.18	0.1023	0.127323	0.18	0.05209	0.05464
0.19	0.102186	0.126774	0.19	0.05152	0.05432
0.2	0.101774	0.126249	0.2	0.05128	0.05416
0.21	0.101546	0.125769	0.21	0.04919	0.054
0.22	0.102657	0.12436	0.22	0.04783	0.054
0.23	0.103489	0.121846	0.23	0.04783	0.054
0.24	0.105311	0.118803	0.24	0.04767	0.05432
0.25	0.107686	0.11574	0.25	0.04735	0.05448
0.26	0.109189	0.11344	0.26	0.04751	0.0548
0.27	0.109746	0.112869	0.27	0.04823	0.05496
0.28	0.11056	0.113349	0.28	0.04807	0.05512
0.29	0.110057	0.114171	0.29	0.04831	0.0548
0.3	0.109714	0.114514	0.3	0.04839	0.05464
0.31	0.11104	0.113806	0.31	0.04855	0.05368
0.32	0.113074	0.112114	0.32	0.04847	0.05288
0.33	0.115314	0.109334	0.33	0.04799	0.05208
0.34	0.117486	0.106637	0.34	0.04703	0.05144
0.35	0.118309	0.104531	0.35	0.04719	0.0508
0.36	0.11728	0.104157	0.36	0.04751	0.0508
0.37	0.115863	0.10524	0.37	0.04775	0.0508
0.38	0.11392	0.107711	0.38	0.04775	0.0508
0.39	0.111954	0.1105	0.39	0.04783	0.0508
0.4	0.11056	0.113669	0.4	0.04695	0.05144
0.41	0.108649	0.11616	0.41	0.04631	0.05208
0.42	0.106363	0.11792	0.42	0.04543	0.05272
0.43	0.104234	0.118469	0.43	0.04422	0.05352
0.44	0.102314	0.117554	0.44	0.04317	0.05432
0.45	0.101111	0.1152	0.45	0.04349	0.05464
0.46	0.100814	0.112731	0.46	0.04365	0.05496
0.47	0.101743	0.111063	0.47	0.0434	0.05512
0.48	0.104211	0.108991	0.48	0.04404	0.05512
0.49	0.107369	0.106911	0.49	0.04517	0.05528
0.5	0.110477	0.105894	0.5	0.04501	0.0556
0.51	0.1143	0.105689	0.51	0.04444	0.05608
0.52	0.116914	0.106866	0.52	0.04404	0.05688
0.53	0.117991	0.110857	0.53	0.04324	0.05768
0.54	0.11824	0.115991	0.54	0.04203	0.05832
0.55	0.11734	0.122637	0.55	0.04106	0.05848
0.56	0.114834	0.131109	0.56	0.04058	0.05848
0.57	0.112777	0.139011	0.57	0.0401	0.05848
0.58	0.110294	0.1453	0.58	0.03986	0.05816
0.59	0.107437	0.150617	0.59	0.04026	0.05784
0.6	0.104943	0.155057	0.6	0.04018	0.05768
0.61	0.103114	0.160017	0.61	0.04002	0.05768
0.62	0.102003	0.165551	0.62	0.04026	0.058
0.63	0.101683	0.170169	0.63	0.04066	0.05864
0.64	0.105231	0.173086	0.64	0.04034	0.05928
0.65	0.111174	0.17464	0.65	0.0409	0.05992
0.66	0.11758	0.175866	0.66	0.04162	0.0604
0.67	0.12254	0.178677	0.67	0.04162	0.06088
0.68	0.125014	0.183471	0.68	0.04138	0.06202
0.69	0.123286	0.189551	0.69	0.0409	0.06316
0.7	0.121046	0.195763	0.7	0.03994	0.06494
0.71	0.119031	0.200837	0.71	0.03946	0.06752
0.72	0.11734	0.203823	0.72	0.03938	0.06978
0.73	0.117729	0.204829	0.73	0.0397	0.07186
0.74	0.119649	0.204463	0.74	0.04002	0.07426
0.75	0.123917	0.202931	0.75	0.03994	0.0762
0.76	0.128063	0.201377	0.76	0.03921	0.07766
0.77	0.132849	0.20012	0.77	0.03881	0.07912
0.78	0.138574	0.199709	0.78	0.03808	0.08074
0.79	0.14388	0.199937	0.79	0.03784	0.083
0.8	0.146611	0.199594	0.8	0.03872	0.08606
0.81	0.146829	0.19782	0.81	0.04082	0.08976
0.82	0.143354	0.195237	0.82	0.04243	0.09394
0.83	0.138403	0.191417	0.83	0.04397	0.09748
0.84	0.134674	0.187691	0.84	0.04493	0.1012
0.85	0.130857	0.185117	0.85	0.04509	0.10394
0.86	0.130834	0.18274	0.86	0.04348	0.10684
0.87	0.132206	0.181506	0.87	0.04219	0.10926
0.88	0.133451	0.181894	0.88	0.04114	0.11152
0.89	0.133863	0.183151	0.89	0.04155	0.11264
0.9	0.133074	0.184569	0.9	0.04179	0.11408
0.91	0.129577	0.185391	0.91	0.04267	0.1144
0.92	0.127597	0.184866	0.92	0.04331	0.11586
0.93	0.126866	0.18338	0.93	0.04379	0.1173
0.94	0.126729	0.181483	0.94	0.0429	0.11892
0.95	0.123971	0.180066	0.95	0.04258	0.12022
0.96	0.118997	0.178771	0.96	0.04226	0.12152
0.97	0.11296	0.177629	0.97	0.0421	0.12168
0.98	0.108171	0.177389	0.98	0.04178	0.12218
0.99	0.104714	0.17748	0.99	0.04146	0.12266
1	0.103971	0.177706	1	0.04058	0.12298
1.01	0.104714	0.178003	1.01	0.03962	0.12378
1.02	0.104714	0.177306	1.02	0.03906	0.12474
1.03	0.1049	0.175911	1.03	0.03898	0.1257
1.04	0.105271	0.174366	1.04	0.03906	0.1273
1.05	0.107671	0.172857	1.05	0.0393	0.12922
1.06	0.109949	0.17208	1.06	0.0397	0.13066
1.07	0.11214	0.17256	1.07	0.04058	0.1326
1.08	0.112626	0.174403	1.08	0.04098	0.1347
1.09	0.114291	0.176643	1.09	0.04178	0.13568
1.1	0.114583	0.179343	1.1	0.04234	0.136
1.11	0.115843	0.181903	1.11	0.0429	0.13504
1.12	0.116526	0.183014	1.12	0.04266	0.13326
1.13	0.115626	0.181903	1.13	0.04363	0.13116
1.14	0.11424	0.179389	1.14	0.0442	0.12938
1.15	0.114514	0.175294	1.15	0.04469	0.1289
1.16	0.115977	0.170731	1.16	0.04461	0.13018
1.17	0.118186	0.166169	1.17	0.04461	0.13196
1.18	0.120471	0.161549	1.18	0.04364	0.13438
1.19	0.121077	0.157297	1.19	0.04291	0.13744
1.2	0.120643	0.154357	1.2	0.04299	0.14034
1.21	0.11894	0.153511	1.21	0.04323	0.14292
1.22	0.116037	0.153923	1.22	0.04283	0.14532
1.23	0.112869	0.154037	1.23	0.04267	0.14774
1.24	0.110766	0.1539	1.24	0.04251	0.14968
1.25	0.110423	0.153534	1.25	0.0421	0.15162
1.26	0.1112	0.153169	1.26	0.04243	0.15388
1.27	0.111931	0.153443	1.27	0.04307	0.15582
1.28	0.112686	0.155629	1.28	0.04323	0.1571
1.29	0.113074	0.156437	1.29	0.04355	0.15806
1.3	0.11344	0.156189	1.3	0.04339	0.15806
1.31	0.115146	0.157137	1.31	0.0429	0.15758
1.32	0.118529	0.15978	1.32	0.04266	0.1563
1.33	0.122691	0.162786	1.33	0.04363	0.1547
1.34	0.127103	0.166291	1.34	0.0442	0.1526
1.35	0.1312	0.166946	1.35	0.04469	0.15034
1.36	0.133769	0.163697	1.36	0.04461	0.14792
1.37	0.134937	0.158449	1.37	0.04461	0.14598
1.38	0.13514	0.153429	1.38	0.04364	0.14404
1.39	0.132786	0.149654	1.39	0.04291	0.14244
1.4	0.128246	0.146454	1.4	0.04299	0.14052
1.41	0.123626	0.143491	1.41	0.04323	0.13924
1.42	0.119009	0.141343	1.42	0.04283	0.13828
1.43	0.115246	0.138929	1.43	0.04267	0.13796
1.44	0.113326	0.135957	1.44	0.04251	0.13876
1.45	0.111657	0.13312	1.45	0.0421	0.14004
1.46	0.109106	0.131969	1.46	0.04243	0.14036
1.47	0.108343	0.132549	1.47	0.04305	0.14052
1.48	0.108911	0.134883	1.48	0.04321	0.14036
1.49	0.118503	0.13924	1.49	0.04297	0.13892
1.5	0.134503	0.144786	1.5	0.04297	0.13796
1.51	0.153889	0.150343	1.51	0.0424	0.13732
1.52	0.171826	0.1556	1.52	0.04218	0.13732
1.53	0.185597	0.160703	1.53	0.04226	0.13716
1.54	0.191237	0.165183	1.54	0.04258	0.13796
1.55	0.193874	0.171386	1.55	0.04218	0.13876
1.56	0.193271	0.178631	1.56	0.0421	0.1394
1.57	0.190297	0.186423	1.57	0.0417	0.13988
1.58	0.186686	0.193029	1.58	0.0413	0.13956
1.59	0.183403	0.198063	1.59	0.04074	0.13842
1.6	0.182146	0.201011	1.6	0.04026	0.13712
1.61	0.175071	0.203457	1.61	0.04002	0.13648
1.62	0.164937	0.204829	1.62	0.03986	0.13518
1.63	0.155051	0.2054	1.63	0.0397	0.13566
1.64	0.147937	0.2054	1.64	0.03986	0.13616
1.65	0.145686	0.208286	1.65	0.04026	0.13698
1.66	0.151166	0.210017	1.66	0.03994	0.1373
1.67	0.155463	0.210594	1.67	0.03978	0.13828
1.68	0.16004	0.210017	1.68	0.04002	0.13956
1.69	0.164383	0.208286	1.69	0.0401	0.14116
1.7	0.170617	0.2054	1.7	0.04058	0.14244
1.71	0.17656	0.205286	1.71	0.0463	0.1442
1.72	0.181514	0.20476	1.72	0.05178	0.14516
1.73	0.185346	0.203663	1.73	0.05661	0.14388
1.74	0.1885	0.201157	1.74	0.06112	0.14212
1.75	0.189569	0.196197	1.75	0.06515	0.14196
1.76	0.19208	0.188911	1.76	0.06434	0.14004
1.77	0.195571	0.180523	1.77	0.06176	0.13924
1.78	0.198163	0.172263	1.78	0.05935	0.13988
1.79	0.201034	0.165474	1.79	0.05726	0.14084
1.8	0.20332	0.160451	1.8	0.05484	0.14052
1.81	0.204417	0.156543	1.81	0.05218	0.1418
1.82	0.204874	0.153466	1.82	0.05153	0.14438
1.83	0.205286	0.152163	1.83	0.05209	0.14664
1.84	0.2054	0.153009	1.84	0.05273	0.14776
1.85	0.2054	0.155789	1.85	0.05402	0.14776
1.86	0.2054	0.160154	1.86	0.0558	0.14824
1.87	0.205171	0.16584	1.87	0.05782	0.14678
1.88	0.20412	0.170671	1.88	0.05927	0.145
1.89	0.20134	0.173683	1.89	0.06064	0.14484
1.9	0.197706	0.174869	1.9	0.06234	0.14484
1.91	0.190177	0.175171	1.91	0.06403	0.1442
1.92	0.18178	0.174846	1.92	0.06048	0.14356
1.93	0.174743	0.175937	1.93	0.05637	0.14404
1.94	0.169969	0.176126	1.94	0.05194	0.14388
1.95	0.167997	0.174909	1.95	0.04694	0.14484
1.96	0.170069	0.177229	1.96	0.04234	0.14356
1.97	0.171737	0.182111	1.97	0.04274	0.14244
1.98	0.173131	0.187497	1.98	0.04314	0.13938
1.99	0.173131	0.192831	1.99	0.04725	0.13696
2	0.170329	0.193271	2	0.0508	0.13438
2.01	0.165369	0.189863	2.01	0.05371	0.13404
2.02	0.159294	0.197523	2.02	0.05718	0.13548
2.03	0.15374	0.217034	2.03	0.06049	0.13612
2.04	0.150226	0.238726	2.04	0.06065	0.1416
2.05	0.156157	0.25928	2.05	0.06065	0.14484
2.06	0.165477	0.271074	2.06	0.05968	0.14758
2.07	0.173497	0.272923	2.07	0.05766	0.14646
2.08	0.176566	0.291003	2.08	0.0554	0.14598
2.09	0.173169	0.328291	2.09	0.05234	0.13954
2.1	0.164557	0.366689	2.1	0.04943	0.13502
2.11	0.160383	0.399326	2.11	0.04709	0.13052
2.12	0.151123	0.40654	2.12	0.04524	0.12794
2.13	0.13878	0.383926	2.13	0.04379	0.12666
2.14	0.124734	0.353869	2.14	0.10792	0.12746
2.15	0.1107	0.327314	2.15	0.17455	0.12634
2.16	0.10182	0.309757	2.16	0.24191	0.12472
2.17	0.101249	0.305497	2.17	0.30983	0.1223
2.18	0.100426	0.303031	2.18	0.37147	0.11924
2.19	0.09958	0.297226	2.19	0.36809	0.11474
2.2	0.09894	0.291403	2.2	0.3627	0.112
2.21	0.0984143	0.283749	2.21	0.29816	0.10894
2.22	0.0981857	0.275586	2.22	0.23628	0.10604
2.23	0.0983457	0.267817	2.23	0.18922	0.10442
2.24	0.0990314	0.260123	2.24	0.14418	0.10232
2.25	0.0997857	0.255783	2.25	0.10293	0.09942
2.26	0.103471	0.260011	2.26	0.1217	0.09766
2.27	0.108751	0.279329	2.27	0.14015	0.09734
2.28	0.114129	0.305529	2.28	0.15482	0.09542
2.29	0.117543	0.32768	2.29	0.17649	0.09606
2.3	0.118349	0.337097	2.3	0.20291	0.10008
2.31	0.114446	0.335117	2.31	0.22596	0.10554
2.32	0.109943	0.32382	2.32	0.24409	0.10828
2.33	0.105949	0.313794	2.33	0.26986	0.1102
2.34	0.108171	0.307557	2.34	0.29661	0.1102
2.35	0.115074	0.303489	2.35	0.31683	0.10778
2.36	0.126386	0.302814	2.36	0.31997	0.10408
2.37	0.13912	0.305389	2.37	0.33165	0.10134
2.38	0.149963	0.31678	2.38	0.33955	0.09942
2.39	0.155943	0.330894	2.39	0.33061	0.09684
2.4	0.164434	0.340891	2.4	0.31112	0.0933
2.41	0.17194	0.34306	2.41	0.31088	0.08944
2.42	0.179377	0.342337	2.42	0.30412	0.08606
2.43	0.185866	0.337474	2.43	0.3034	0.08588
2.44	0.18856	0.333891	2.44	0.30493	0.08572
2.45	0.186237	0.329146	2.45	0.31459	0.08636
2.46	0.182611	0.33136	2.46	0.32151	0.08748
2.47	0.177331	0.342534	2.47	0.32916	0.0894
2.48	0.172414	0.365663	2.48	0.32441	0.08974
2.49	0.169009	0.396131	2.49	0.33931	0.09072
2.5	0.166891	0.422271	2.5	0.34955	0.0933
2.51	0.160929	0.43134	2.51	0.35374	0.09476
2.52	0.15238	0.427866	2.52	0.35189	0.09558
2.53	0.142909	0.41586	2.53	0.34536	0.09622
2.54	0.135251	0.401503	2.54	0.31902	0.0975
2.55	0.132023	0.386563	2.55	0.29605	0.09782
2.56	0.136426	0.376871	2.56	0.28518	0.0991
2.57	0.142806	0.37266	2.57	0.24433	0.10296
2.58	0.149963	0.368909	2.58	0.20405	0.10666
2.59	0.155943	0.365477	2.59	0.16699	0.11118
2.6	0.164434	0.36914	2.6	0.13501	0.1136
2.61	0.17194	0.37598	2.61	0.1048	0.11522
2.62	0.179377	0.386223	2.62	0.11527	0.11296
2.63	0.185866	0.394997	2.63	0.12759	0.11038
2.64	0.18856	0.394774	2.64	0.14144	0.10554
2.65	0.186237	0.381749	2.65	0.15908	0.10184
2.66	0.182611	0.363986	2.66	0.1681	0.09862
2.67	0.177331	0.344517	2.67	0.16899	0.0975
2.68	0.172414	0.325754	2.68	0.16666	0.0967
2.69	0.169009	0.309149	2.69	0.16167	0.0975
2.7	0.166891	0.298323	2.7	0.15217	0.09798
2.71	0.160929	0.29226	2.71	0.15112	0.09814
2.72	0.15238	0.293377	2.72	0.15048	0.09684
2.73	0.142909	0.294149	2.73	0.15136	0.09474
2.74	0.135251	0.290026	2.74	0.15337	0.09104
2.75	0.132023	0.282911	2.75	0.14998	0.0875
2.76	0.135611	0.275369	2.76	0.13693	0.0841
2.77	0.140931	0.269557	2.77	0.12621	0.08168
2.78	0.145511	0.268871	2.78	0.11534	0.07974
2.79	0.147311	0.2676	2.79	0.11752	0.07748
2.8	0.146257	0.262146	2.8	0.12937	0.07618
2.81	0.143529	0.25572	2.81	0.14299	0.07474
2.82	0.139637	0.256986	2.82	0.1616	0.07314
2.83	0.13646	0.2682	2.83	0.18061	0.07282
2.84	0.133051	0.281983	2.84	0.19801	0.07282
2.85	0.12922	0.291391	2.85	0.20848	0.0725
2.86	0.126409	0.289094	2.86	0.22193	0.07282
2.87	0.126406	0.276617	2.87	0.20735	0.07282
2.88	0.129051	0.26202	2.88	0.19567	0.07106
2.89	0.1322	0.25166	2.89	0.17239	0.07074
2.9	0.133931	0.240254	2.9	0.14911	0.07074
2.91	0.133243	0.227817	2.91	0.12776	0.07122
2.92	0.131177	0.214631	2.92	0.12977	0.07154
2.93	0.132357	0.203746	2.93	0.13001	0.07202
2.94	0.136791	0.198749	2.94	0.13218	0.07154
2.95	0.143037	0.1979	2.95	0.13669	0.07106
2.96	0.147823	0.197971	2.96	0.13742	0.07058
2.97	0.145263	0.197371	2.97	0.13678	0.0701
2.98	0.13566	0.196714	2.98	0.14073	0.06946
2.99	0.123869	0.192423	2.99	0.14444	0.06914
3	0.1127	0.186514	3	0.15274	0.0685
3.01	0.105286	0.18108	3.01	0.13284	0.06818
3.02	0.103229	0.179817	3.02	0.1139	0.06754
3.03	0.102186	0.183049	3.03	0.09045	0.06688
3.04	0.101774	0.190766	3.04	0.0666	0.0659
3.05	0.101203	0.198994	3.05	0.0363	0.06492
3.06	0.10038	0.202086	3.06	0.03557	0.06282
3.07	0.0995343	0.198574	3.07	0.03493	0.06184
3.08	0.09878	0.193226	3.08	0.03453	0.06136
3.09	0.0982314	0.188011	3.09	0.03453	0.06152
3.1	0.0976829	0.184903	3.1	0.03405	0.06152
3.11	0.0974314	0.184911	3.11	0.0405	0.06216
3.12	0.0970657	0.188217	3.12	0.0459	0.06248
3.13	0.0967229	0.192309	3.13	0.05041	0.06248
3.14	0.09638	0.201529	3.14	0.05387	0.06248
3.15	0.0993429	0.20822	3.15	0.05669	0.06264
3.16	0.1038	0.211029	3.16	0.0525	0.06232
3.17	0.108511	0.209354	3.17	0.04911	0.06216
3.18	0.109869	0.206046	3.18	0.04629	0.062
3.19	0.107871	0.20076	3.19	0.04428	0.0612
3.2	0.102406	0.199754	3.2	0.04219	0.0604
3.21	0.0982457	0.198414	3.21	0.04066	0.05976
3.22	0.0959914	0.194986	3.22	0.03929	0.05912
3.23	0.0961057	0.1908	3.23	0.038	0.05912
3.24	0.0962886	0.186146	3.24	0.03655	0.05928
3.25	0.0964943	0.179077	3.25	0.0363	0.0596
3.26	0.0962886	0.17058	3.26	0.03557	0.05976
3.27	0.0959914	0.160977	3.27	0.03493	0.06024
3.28	0.0967229	0.150134	3.28	0.03453	0.06056
3.29	0.0978886	0.140726	3.29	0.03453	0.06104
3.3	0.0993286	0.13344	3.3	0.03405	0.06136
3.31	0.10054	0.12784	3.31	0.0405	0.06152
3.32	0.101249	0.123629	3.32	0.0459	0.06136
3.33	0.101203	0.120543	3.33	0.05041	0.06168
3.34	0.101431	0.11782	3.34	0.05387	0.062
3.35	0.101774	0.116426	3.35	0.05669	0.06314
3.36	0.102186	0.117134	3.36	0.0525	0.06428
3.37	0.101386	0.119374	3.37	0.04911	0.06492
3.38	0.0999229	0.122143	3.38	0.04629	0.06492
3.39	0.0982771	0.124383	3.39	0.04428	0.06444
3.4	0.0975	0.126971	3.4	0.04251	0.0633
3.41	0.0977971	0.13206	3.41	0.04098	0.06216
3.42	0.0993286	0.140511	3.42	0.03937	0.0612
3.43	0.101971	0.150754	3.43	0.03808	0.06024
3.44	0.105469	0.161126	3.44	0.03663	0.05976
3.45	0.10842	0.169954	3.45	0.04074	0.0596
3.46	0.110294	0.177329	3.46	0.04525	0.05944
3.47	0.11002	0.184431	3.47	0.05025	0.05944
3.48	0.107711	0.19154	3.48	0.05541	0.05912
3.49	0.105917	0.197591	3.49	0.06081	0.05896
3.5	0.106329	0.201843	3.5	0.06145	0.05816
3.51	0.108123	0.204417	3.51	0.06153	0.05816
3.52	0.110043	0.205286	3.52	0.06161	0.05832
3.53	0.109974	0.208743	3.53	0.06153	0.05848
3.54	0.107917	0.215363	3.54	0.06161	0.05832
3.55	0.105986	0.223414	3.55	0.06048	0.05832
3.56	0.105803	0.230937	3.56	0.05959	0.05768
3.57	0.107071	0.236589	3.57	0.05838	0.0572
3.58	0.109197	0.238043	3.58	0.05693	0.05672
3.59	0.109243	0.238134	3.59	0.05596	0.05624
3.6	0.1073	0.238134	3.6	0.05588	0.05576
3.61	0.104714	0.238043	3.61	0.05645	0.05544
3.62	0.103883	0.233086	3.62	0.05734	0.0548
3.63	0.104349	0.225703	3.63	0.05911	0.05432
3.64	0.10548	0.217397	3.64	0.05976	0.05416
3.65	0.105686	0.2099	3.65	0.06033	0.054
3.66	0.104874	0.203617	3.66	0.06057	0.05384
3.67	0.102886	0.198963	3.67	0.06081	0.05384
3.68	0.101591	0.190949	3.68	0.06057	0.05384
3.69	0.100997	0.18028	3.69	0.06081	0.0532
3.7	0.100426	0.168606	3.7	0.06145	0.05256
3.71	0.0999	0.158577	3.71	0.06153	0.05192
3.72	0.0994886	0.151177	3.72	0.06161	0.05128
3.73	0.0991	0.146569	3.73	0.06153	0.05144
3.74	0.0985971	0.144131	3.74	0.06161	0.05272
3.75	0.0980029	0.142577	3.75	0.06048	0.054
3.76	0.0975	0.141411	3.76	0.05959	0.05512
3.77	0.0969971	0.138883	3.77	0.05838	0.05624
3.78	0.0973171	0.13502	3.78	0.05693	0.05672
3.79	0.0982771	0.130066	3.79	0.05596	0.05656
3.8	0.0995343	0.124831	3.8	0.05588	0.05624
3.81	0.102086	0.11974	3.81	0.05645	0.05608
3.82	0.105103	0.116426	3.82	0.05734	0.05592
3.83	0.108169	0.113463	3.83	0.05911	0.0556
3.84	0.110843	0.110546	3.84	0.06024	0.05512
3.85	0.112069	0.107666	3.85	0.06081	0.05496
3.86	0.1105	0.10476	3.86	0.06121	0.0548
3.87	0.111031	0.102566	3.87	0.06145	0.05464
3.88	0.116071	0.101683	3.88	0.05984	0.0548
3.89	0.12426	0.101637	3.89	0.05863	0.05528
3.9	0.132431	0.101774	3.9	0.0575	0.05592
3.91	0.137246	0.103023	3.91	0.05629	0.0572
3.92	0.135957	0.105217	3.92	0.05532	0.06042
3.93	0.133614	0.108283	3.93	0.055	0.06348
3.94	0.132503	0.111711	3.94	0.0546	0.06686
3.95	0.132034	0.114286	3.95	0.0546	0.07008
3.96	0.131277	0.115726	3.96	0.05444	0.07266
3.97	0.128649	0.115886	3.97	0.05557	0.07346
3.98	0.123606	0.115566	3.98	0.05726	0.07394
3.99	0.119694	0.115154	3.99	0.05839	0.07426
4	0.11686	0.114971	4	0.05887	0.07474
4.01	0.114971	0.114103	4.01	0.05919	0.07522
4.02	0.11424	0.113989	4.02	0.05822	0.07522
4.03	0.114309	0.113966	4.03	0.05741	0.07586
4.04	0.114149	0.114103	4.04	0.05757	0.07602
4.05	0.113783	0.113486	4.05	0.05797	0.07602
4.06	0.113303	0.113211	4.06	0.05797	0.07586
4.07	0.112983	0.111771	4.07	0.05757	0.07618
4.08	0.112526	0.112563	4.08	0.05701	0.07618
4.09	0.111977	0.114263	4.09	0.05612	0.07634
4.1	0.110134	0.115774	4.1	0.05588	0.07602
4.11	0.107551	0.114454	4.11	0.05733	0.07634
4.12	0.104943	0.11136	4.12	0.0583	0.07634
4.13	0.103229	0.106109	4.13	0.05911	0.07586
4.14	0.1023	0.102726	4.14	0.05992	0.07522
4.15	0.1023	0.10316	4.15	0.06057	0.07506
4.16	0.1023	0.106086	4.16	0.06033	0.07378
4.17	0.1023	0.109357	4.17	0.06073	0.07218
4.18	0.1023	0.11194	4.18	0.06129	0.07074
4.19	0.1023	0.112686	4.19	0.05992	0.06914
4.2	0.102186	0.111406	4.2	0.05879	0.0677
4.21	0.101889	0.110994	4.21	0.0575	0.06674
4.22	0.101729	0.111451	4.22	0.05581	0.06626
4.23	0.101706	0.113097	4.23	0.05452	0.06594
4.24	0.103206	0.115634	4.24	0.05548	0.06626
4.25	0.105674	0.11808	4.25	0.05556	0.06674
4.26	0.108511	0.119634	4.26	0.05532	0.06722
4.27	0.11034	0.121043	4.27	0.05548	0.0677
4.28	0.112974	0.121911	4.28	0.05524	0.07076
4.29	0.11456	0.121877	4.29	0.05508	0.07558
4.3	0.115477	0.12142	4.3	0.05548	0.07992
4.31	0.115337	0.12006	4.31	0.05725	0.08442
4.32	0.114049	0.11766	4.32	0.06095	0.09892
4.33	0.110271	0.115269	4.33	0.06465	0.11148
4.34	0.107117	0.115306	4.34	0.06731	0.12776
4.35	0.10476	0.117774	4.35	0.06949	0.15
4.36	0.103114	0.12164	4.36	0.07142	0.17788
4.37	0.102186	0.125594	4.37	0.0711	0.19076
4.38	0.101889	0.12746	4.38	0.0707	0.21058
4.39	0.101386	0.125891	4.39	0.0707	0.22718
4.4	0.100814	0.1234	4.4	0.07118	0.24024
4.41	0.0999686	0.123114	4.41	0.06917	0.2425
4.42	0.0990086	0.123937	4.42	0.06716	0.2467
4.43	0.0980943	0.125754	4.43	0.06563	0.23928
4.44	0.09734	0.126691	4.44	0.06346	0.24024
4.45	0.0968143	0.125046	4.45	0.06193	0.24346
4.46	0.0841429	0.121251	4.46	0.06193	0.25908
4.47	0.0783371	0.11782	4.47	0.06217	0.27842
4.48	0.0805486	0.115123	4.48	0.06209	0.30148
4.49	0.0857314	0.113714	4.49	0.0641	0.30648
4.5	0.09384	0.113074	4.5	0.06603	0.30486
4.51	0.104714	0.111231	4.51	0.06804	0.2923
4.52	0.100546	0.109989	4.52	0.07013	0.27908
4.53	0.0965171	0.108051	4.53	0.07214	0.26634
4.54	0.0959914	0.106066	4.54	0.06997	0.27294
4.55	0.09542	0.104403	4.55	0.06732	0.27618
4.56	0.0949857	0.103503	4.56	0.06523	0.28004
4.57	0.0948257	0.102094	4.57	0.06258	0.27876
4.58	0.0947114	0.103389	4.58	0.05952	0.27328
4.59	0.0946886	0.106406	4.59	0.05895	0.2604
4.6	0.0946886	0.1105	4.6	0.05774	0.25104
4.61	0.0945971	0.114317	4.61	0.05597	0.24476
4.62	0.0945286	0.116411	4.62	0.05476	0.24684
4.63	0.0945971	0.116526	4.63	0.05782	0.24846
4.64	0.09526	0.115703	4.64	0.06088	0.24362
4.65	0.0959457	0.114766	4.65	0.06386	0.23572
4.66	0.0965171	0.115063	4.66	0.06619	0.22782
4.67	0.0968371	0.115931	4.67	0.06812	0.2167
4.68	0.0970429	0.115657	4.68	0.06571	0.21024
4.69	0.0969971	0.114811	4.69	0.0637	0.2054
4.7	0.0972029	0.113623	4.7	0.06168	0.2054
4.71	0.0980714	0.111657	4.71	0.05983	0.2054
4.72	0.0992829	0.10938	4.72	0.05846	0.2054
4.73	0.100517	0.107277	4.73	0.05725	0.2054
4.74	0.101614	0.104829	4.74	0.05677	0.2054
4.75	0.1023	0.102063	4.75	0.0575	0.20412
4.76	0.102071	0.0998086	4.76	0.05951	0.20412
4.77	0.101591	0.0984143	4.77	0.0608	0.20412
4.78	0.102611	0.0973857	4.78	0.06209	0.20396
4.79	0.104966	0.0969971	4.79	0.06265	0.21106
4.8	0.107551	0.0970886	4.8	0.06265	0.22508
4.81	0.109563	0.0970886	4.81	0.06241	0.24168
4.82	0.10954	0.0968829	4.82	0.06322	0.252
4.83	0.107231	0.0964029	4.83	0.06435	0.26216
4.84	0.10476	0.0956714	4.84	0.06532	0.26668
4.85	0.103114	0.0948029	4.85	0.06443	0.26748
4.86	0.102071	0.0936686	4.86	0.06266	0.27006
4.87	0.101706	0.0927086	4.87	0.06201	0.27812
4.88	0.101294	0.0922857	4.88	0.06273	0.2886
4.89	0.100929	0.0921343	4.89	0.06393	0.2997
4.9	0.1007	0.0928229	4.9	0.06595	0.3105
4.91	0.100929	0.0940086	4.91	0.06788	0.31678
4.92	0.100723	0.0952371	4.92	0.06812	0.32532
4.93	0.100106	0.0967543	4.93	0.06667	0.33304
4.94	0.0991457	0.0983914	4.94	0.0645	0.33998
4.95	0.0980714	0.100669	4.95	0.06337	0.3453
4.96	0.0971114	0.102506	4.96	0.06345	0.3495
4.97	0.0969286	0.103583	4.97	0.06313	0.35594
4.98	0.0968829	0.10374	4.98	0.06305	0.3619
4.99	0.0969057	0.103343	4.99	0.06297	0.36722
5	0.0968829	0.104143	5	0.06257	0.37206
5.01	0.0967	0.107549	5.01	0.06137	0.37496
5.02	0.0964029	0.110911	5.02	0.06089	0.3711
5.03	0.0959686	0.113129	5.03	0.06033	0.36354
5.04	0.09542	0.114309	5.04	0.05993	0.35162
5.05	0.0956943	0.11376	5.05	0.05985	0.3363
5.06	0.09638	0.114529	5.06	0.05977	0.31808
5.07	0.0971114	0.118323	5.07	0.06041	0.29794
5.08	0.0977971	0.124169	5.08	0.06137	0.27602
5.09	0.0982543	0.13034	5.09	0.06257	0.25296
5.1	0.0980943	0.136574	5.1	0.06394	0.22912
5.11	0.0982086	0.142349	5.11	0.06627	0.20608
5.12	0.0983686	0.14698	5.12	0.06684	0.1848
5.13	0.100371	0.149666	5.13	0.06676	0.1653
5.14	0.103389	0.151074	5.14	0.06644	0.14822
5.15	0.105069	0.15184	5.15	0.06571	0.13404
5.16	0.105251	0.152437	5.16	0.0641	0.12212
5.17	0.104349	0.154297	5.17	0.06337	0.11342
5.18	0.102131	0.158257	5.18	0.06305	0.10762
5.19	0.100997	0.161146	5.19	0.06096	0.1036
5.2	0.101317	0.161834	5.2	0.05959	0.10134
5.21	0.101431	0.161534	5.21	0.05758	0.10134
5.22	0.100974	0.159697	5.22	0.05532	0.10134
5.23	0.10054	0.157946	5.23	0.05323	0.10134
5.24	0.100266	0.156529	5.24	0.05323	0.10182
5.25	0.0999	0.155043	5.25	0.05291	0.1023
5.26	0.0991914	0.152583	5.26	0.05331	0.1023
5.27	0.0988257	0.150457	5.27	0.05396	0.1023
5.28	0.101963	0.148009	5.28	0.05452	0.10344
5.29	0.10684	0.146523	5.29	0.05565	0.10458
5.3	0.112011	0.144977	5.3	0.05621	0.10588
5.31	0.11562	0.142806	5.31	0.05693	0.10718
5.32	0.116563	0.140049	5.32	0.05749	0.10896
5.33	0.114331	0.137557	5.33	0.05813	0.10976
5.34	0.11724	0.13552	5.34	0.05829	0.1112
5.35	0.12348	0.133349	5.35	0.0587	0.11328
5.36	0.131234	0.131711	5.36	0.05862	0.11552
5.37	0.134886	0.131026	5.37	0.05822	0.11778
5.38	0.133337	0.131749	5.38	0.05726	0.11988
5.39	0.126291	0.132831	5.39	0.05597	0.12134
5.4	0.119274	0.133817	5.4	0.05443	0.12184
5.41	0.116494	0.133837	5.41	0.05314	0.1225
5.42	0.11878	0.132251	5.42	0.05225	0.12266
5.43	0.12148	0.130111	5.43	0.0516	0.12298
5.44	0.12302	0.128123	5.44	0.05079	0.1233
5.45	0.122943	0.125951	5.45	0.05007	0.12296
5.46	0.12054	0.124031	5.46	0.04895	0.12134
5.47	0.119366	0.122866	5.47	0.04775	0.11972
5.48	0.121926	0.121617	5.48	0.04662	0.11746
5.49	0.12896	0.120909	5.49	0.04565	0.11488
5.5	0.139537	0.120426	5.5	0.045	0.11264
5.51	0.150031	0.121149	5.51	0.04604	0.11006
5.52	0.156814	0.122529	5.52	0.04716	0.10748
5.53	0.157223	0.123454	5.53	0.04861	0.10538
5.54	0.153169	0.123134	5.54	0.05015	0.10328
5.55	0.147757	0.121957	5.55	0.05177	0.10118
5.56	0.141571	0.120829	5.56	0.05202	0.09958
5.57	0.136026	0.124006	5.57	0.05251	0.09798
5.58	0.131474	0.134071	5.58	0.05308	0.09572
5.59	0.127886	0.146783	5.59	0.05291	0.0933
5.6	0.126089	0.163746	5.6	0.05266	0.09136
5.61	0.126911	0.187269	5.61	0.05249	0.09022
5.62	0.1273	0.212369	5.62	0.04983	0.08876
5.63	0.127551	0.233509	5.63	0.04677	0.08796
5.64	0.127483	0.246494	5.64	0.04444	0.08716
5.65	0.12698	0.248011	5.65	0.04203	0.08604
5.66	0.125686	0.240294	5.66	0.0393	0.0854
5.67	0.12372	0.23394	5.67	0.0389	0.08524
5.68	0.12086	0.237886	5.68	0.03841	0.0846
5.69	0.117729	0.24768	5.69	0.03768	0.08412
5.7	0.115474	0.255857	5.7	0.03711	0.08396
5.71	0.11424	0.261834	5.71	0.03678	0.08316
5.72	0.114217	0.263223	5.72	0.03645	0.0822
5.73	0.116106	0.26342	5.73	0.03758	0.08156
5.74	0.119237	0.27164	5.74	0.03863	0.08124
5.75	0.122326	0.281963	5.75	0.03968	0.08076
5.76	0.124634	0.290449	5.76	0.04081	0.08044
5.77	0.133391	0.292229	5.77	0.04202	0.08012
5.78	0.147037	0.295926	5.78	0.04218	0.07996
5.79	0.162934	0.301734	5.79	0.04266	0.07964
5.8	0.177723	0.322723	5.8	0.04266	0.0793
5.81	0.178157	0.35582	5.81	0.04226	0.0793
5.82	0.163949	0.387866	5.82	0.04178	0.0793
5.83	0.146063	0.410871	5.83	0.04098	0.0793
5.84	0.129877	0.426731	5.84	0.04316	0.07832
5.85	0.118986	0.425183	5.85	0.0463	0.0772
5.86	0.118309	0.413603	5.86	0.04936	0.07542
5.87	0.1199	0.40586	5.87	0.05226	0.07348
5.88	0.123457	0.399134	5.88	0.05508	0.07106
5.89	0.12874	0.41224	5.89	0.0546	0.0693
5.9	0.135371	0.444197	5.9	0.0538	0.06736
5.91	0.142051	0.477909	5.91	0.0534	0.06558
5.92	0.14858	0.50298	5.92	0.05308	0.06364
5.93	0.155431	0.514397	5.93	0.053	0.06202
5.94	0.163377	0.506077	5.94	0.05316	0.06056
5.95	0.170937	0.48464	5.95	0.04985	0.05944
5.96	0.176426	0.457886	5.96	0.04654	0.05832
5.97	0.179549	0.428397	5.97	0.04356	0.05752
5.98	0.182054	0.404569	5.98	0.04066	0.05672
5.99	0.177577	0.393271	5.99	0.03792	0.05624
6	0.169029	0.390997	6	0.03849	0.05592
6.01	0.159009	0.38504	6.01	0.03898	0.05576
6.02	0.149043	0.373057	6.02	0.04139	0.05544
6.03	0.147671	0.359477	6.03	0.04461	0.05544
6.04	0.156426	0.345163	6.04	0.04767	0.05544
6.05	0.166994	0.336603	6.05	0.05121	0.05544
6.06	0.174934	0.331309	6.06	0.05532	0.0556
6.07	0.177606	0.32882	6.07	0.05742	0.05592
6.08	0.174174	0.325511	6.08	0.05871	0.05608
6.09	0.17102	0.322814	6.09	0.06	0.05592
6.1	0.169177	0.316049	6.1	0.06129	0.05592
6.11	0.16786	0.304769	6.11	0.06201	0.05576
6.12	0.165894	0.288643	6.12	0.06225	0.05544
6.13	0.162074	0.276434	6.13	0.06249	0.05528
6.14	0.157763	0.27084	6.14	0.06265	0.05528
6.15	0.152537	0.275277	6.15	0.06225	0.05512
6.16	0.147346	0.289114	6.16	0.06193	0.05496
6.17	0.142303	0.309123	6.17	0.05951	0.0548
6.18	0.140337	0.325749	6.18	0.05774	0.05448
6.19	0.140723	0.336257	6.19	0.05629	0.05368
6.2	0.141846	0.339611	6.2	0.05452	0.05288
6.21	0.148914	0.327029	6.21	0.05283	0.05208
6.22	0.16188	0.307137	6.22	0.0538	0.05144
6.23	0.176129	0.286034	6.23	0.05404	0.0508
6.24	0.190577	0.263069	6.24	0.0542	0.0508
6.25	0.193329	0.241251	6.25	0.05527	0.0508
6.26	0.182166	0.232683	6.26	0.05656	0.0508
6.27	0.164426	0.226706	6.27	0.05648	0.0508
6.28	0.147009	0.226874	6.28	0.05624	0.05128
6.29	0.134331	0.229731	6.29	0.05608	0.05224
6.3	0.130583	0.229291	6.3	0.05622	0.0532
6.31	0.127734	0.221754	6.31	0.05549	0.05416
6.32	0.125677	0.2147	6.32	0.05565	0.05496
6.33	0.126194	0.20728	6.33	0.05661	0.05528
6.34	0.128366	0.203731	6.34	0.0575	0.05512
6.35	0.132894	0.2015	6.35	0.05814	0.0548
6.36	0.140703	0.199891	6.36	0.05919	0.05448
6.37	0.147826	0.199066	6.37	0.06048	0.05368
6.38	0.152423	0.199251	6.38	0.06113	0.05352
6.39	0.156149	0.200631	6.39	0.06153	0.05272
6.4	0.161289	0.201789	6.4	0.06129	0.05256
6.41	0.166637	0.200577	6.41	0.06089	0.05192
6.42	0.181717	0.198566	6.42	0.06024	0.05192
6.43	0.203377	0.196403	6.43	0.05935	0.05192
6.44	0.224134	0.192906	6.44	0.0587	0.05256
6.45	0.239657	0.190883	6.45	0.05813	0.05288
6.46	0.249609	0.195163	6.46	0.05708	0.054
6.47	0.251671	0.203814	6.47	0.05628	0.05512
6.48	0.252891	0.211174	6.48	0.05556	0.0556
6.49	0.256566	0.214229	6.49	0.05637	0.05624
6.5	0.263414	0.208751	6.5	0.05702	0.05656
6.51	0.268011	0.198077	6.51	0.05839	0.0564
6.52	0.268389	0.189131	6.52	0.06	0.05704
6.53	0.268117	0.186334	6.53	0.06193	0.05768
6.54	0.265211	0.185917	6.54	0.06217	0.05946
6.55	0.261246	0.186674	6.55	0.06241	0.0609
6.56	0.263749	0.189063	6.56	0.06273	0.06218
6.57	0.269226	0.19112	6.57	0.06281	0.0625
6.58	0.270834	0.189989	6.58	0.06249	0.06282
6.59	0.272517	0.187366	6.59	0.06217	0.062
6.6	0.27142	0.181986	6.6	0.06193	0.06168
6.61	0.265649	0.175889	6.61	0.06274	0.06152
6.62	0.258269	0.173443	6.62	0.06347	0.06168
6.63	0.252177	0.182003	6.63	0.06395	0.06184
6.64	0.242926	0.1998	6.64	0.06459	0.0625
6.65	0.237074	0.224263	6.65	0.06547	0.06348
6.66	0.234026	0.246117	6.66	0.06547	0.06446
6.67	0.23252	0.259397	6.67	0.06538	0.06512
6.68	0.231611	0.262389	6.68	0.06498	0.06544
6.69	0.236857	0.266449	6.69	0.06442	0.0651
6.7	0.242543	0.271423	6.7	0.06354	0.06444
6.71	0.250506	0.276506	6.71	0.06064	0.06394
6.72	0.254351	0.27718	6.72	0.05726	0.06344
6.73	0.252909	0.273311	6.73	0.05444	0.06312
6.74	0.25132	0.26876	6.74	0.05138	0.06296
6.75	0.25238	0.266746	6.75	0.04816	0.0633
6.76	0.25206	0.264717	6.76	0.04703	0.06396
6.77	0.253923	0.261771	6.77	0.04655	0.0651
6.78	0.253157	0.265106	6.78	0.04639	0.0664
6.79	0.246411	0.28084	6.79	0.04623	0.06754
6.8	0.238	0.307877	6.8	0.04639	0.06834
6.81	0.231343	0.335611	6.81	0.04631	0.0685
6.82	0.221969	0.352503	6.82	0.04623	0.06866
6.83	0.218871	0.354051	6.83	0.04881	0.06978
6.84	0.213074	0.354769	6.84	0.05147	0.07138
6.85	0.205294	0.357117	6.85	0.0538	0.07266
6.86	0.193709	0.360091	6.86	0.05597	0.07492
6.87	0.183649	0.356457	6.87	0.05782	0.07766
6.88	0.17266	0.341909	6.88	0.05709	0.0796
6.89	0.169369	0.315114	6.89	0.05644	0.0817
6.9	0.166074	0.286631	6.9	0.05532	0.083
6.91	0.1695	0.25828	6.91	0.05436	0.08364
6.92	0.176229	0.234931	6.92	0.05307	0.08348
6.93	0.184946	0.215134	6.93	0.05017	0.08444
6.94	0.193129	0.198817	6.94	0.04727	0.08396
6.95	0.199091	0.186534	6.95	0.04493	0.08508
6.96	0.200006	0.179597	6.96	0.04227	0.08636
6.97	0.201194	0.175789	6.97	0.0401	0.08828
6.98	0.201103	0.174026	6.98	0.03897	0.0878
6.99	0.198849	0.171314	6.99	0.03808	0.08732
7	0.19446	0.165117	7	0.03735	0.0862
7.01	0.190571	0.15652	7.01	0.03678	0.08476
7.02	0.18642	0.148457	7.02	0.03645	0.08268
7.03	0.181629	0.142691	7.03	0.03653	0.08204
7.04	0.178586	0.138906	7.04	0.03645	0.083
7.05	0.170063	0.13488	7.05	0.03839	0.08316
7.06	0.1575	0.129814	7.06	0.04041	0.08316
7.07	0.144303	0.124383	7.07	0.04219	0.08316
7.08	0.13174	0.119329	7.08	0.0438	0.08268
7.09	0.122486	0.114734	7.09	0.04509	0.08252
7.1	0.119854	0.11114	7.1	0.04428	0.08526
7.11	0.117683	0.107871	7.11	0.04339	0.08784
7.12	0.116389	0.104646	7.12	0.04266	0.0896
7.13	0.120029	0.102291	7.13	0.0421	0.09152
7.14	0.125537	0.10118	7.14	0.04178	0.09232
7.15	0.130831	0.101271	7.15	0.05137	0.08958
7.16	0.133917	0.102566	7.16	0.06563	0.08764
7.17	0.135557	0.10476	7.17	0.08078	0.08668
7.18	0.136143	0.107323	7.18	0.09617	0.08524
7.19	0.141137	0.110637	7.19	0.1093	0.08364
7.2	0.148043	0.113326	7.2	0.11309	0.08428
7.21	0.152911	0.114537	7.21	0.11414	0.0838
7.22	0.15288	0.11424	7.22	0.11929	0.08268
7.23	0.148429	0.111826	7.23	0.12404	0.08188
7.24	0.141343	0.108397	7.24	0.13097	0.08074
7.25	0.134994	0.1054	7.25	0.14361	0.07816
7.26	0.128831	0.1045	7.26	0.16375	0.0767
7.27	0.123103	0.105263	7.27	0.1789	0.07524
7.28	0.118391	0.107003	7.28	0.19421	0.0733
7.29	0.117149	0.108991	7.29	0.18527	0.07138
7.3	0.117843	0.110629	7.3	0.17045	0.07154
7.31	0.120231	0.111086	7.31	0.14588	0.07074
7.32	0.121191	0.111863	7.32	0.1209	0.0701
7.33	0.120311	0.112046	7.33	0.0948	0.06962
7.34	0.117569	0.113029	7.34	0.09351	0.0693
7.35	0.115657	0.114469	7.35	0.0919	0.06754
7.36	0.114149	0.115749	7.36	0.09528	0.06642
7.37	0.112777	0.11584	7.37	0.16191	0.06512
7.38	0.110294	0.115634	7.38	0.22064	0.0648
7.39	0.108594	0.114514	7.39	0.28372	0.06446
7.4	0.108066	0.113943	7.4	0.36002	0.0651
7.41	0.110574	0.113966	7.41	0.42528	0.06526
7.42	0.114834	0.1144	7.42	0.41626	0.06576
7.43	0.118997	0.114903	7.43	0.40603	0.06542
7.44	0.120894	0.115863	7.44	0.38299	0.06784
7.45	0.120997	0.118369	7.45	0.34045	0.06896
7.46	0.118643	0.121249	7.46	0.30355	0.06992
7.47	0.116206	0.124109	7.47	0.2768	0.07216
7.48	0.114537	0.125869	7.48	0.25448	0.07458
7.49	0.115534	0.126729	7.49	0.24022	0.07394
7.5	0.117843	0.125571	7.5	0.23224	0.07394
7.51	0.120231	0.123811	7.51	0.26165	0.0741
7.52	0.121191	0.121797	7.52	0.29517	0.0741
7.53	0.120311	0.12124	7.53	0.33247	0.0754
7.54	0.117569	0.121523	7.54	0.38186	0.0804
7.55	0.115657	0.123263	7.55	0.42851	0.08604
7.56	0.114149	0.126257	7.56	0.43358	0.09378
7.57	0.112777	0.12976	7.57	0.43583	0.10056
7.58	0.110294	0.13248	7.58	0.43108	0.1062
7.59	0.108594	0.134503	7.59	0.41899	0.10716
7.6	0.108066	0.135683	7.6	0.42286	0.10958
7.61	0.110574	0.135383	7.61	0.42528	0.11102
7.62	0.114834	0.13508	7.62	0.41626	0.11698
7.63	0.118997	0.135177	7.63	0.40603	0.12278
7.64	0.120894	0.135317	7.64	0.38299	0.12972
7.65	0.120997	0.135097	7.65	0.34045	0.13472
7.66	0.118414	0.135131	7.66	0.30355	0.13972
7.67	0.11584	0.134743	7.67	0.2768	0.14084
7.68	0.114126	0.1345	7.68	0.25448	0.1418
7.69	0.115169	0.134629	7.69	0.24022	0.14292
7.7	0.117614	0.135177	7.7	0.23224	0.14372
7.71	0.120231	0.135957	7.71	0.26165	0.14468
7.72	0.121191	0.13758	7.72	0.29517	0.14662
7.73	0.120311	0.140109	7.73	0.33247	0.14904
7.74	0.117569	0.143163	7.74	0.38186	0.1521
7.75	0.115657	0.146043	7.75	0.42851	0.15372
7.76	0.114149	0.149314	7.76	0.43447	0.15454
7.77	0.112777	0.152491	7.77	0.43672	0.15374
7.78	0.110294	0.155409	7.78	0.43672	0.15262
7.79	0.108594	0.158714	7.79	0.42463	0.15118
7.8	0.108066	0.160689	7.8	0.4285	0.15102
7.81	0.110574	0.160189	7.81	0.36848	0.14908
7.82	0.114834	0.159683	7.82	0.31273	0.1465
7.83	0.118997	0.158806	7.83	0.26125	0.14616
7.84	0.120894	0.156826	7.84	0.21033	0.14632
7.85	0.120997	0.154617	7.85	0.14338	0.1455
7.86	0.118643	0.151189	7.86	0.14128	0.14614
7.87	0.116206	0.14666	7.87	0.13403	0.14662
7.88	0.114537	0.145897	7.88	0.12493	0.14566
7.89	0.115534	0.148054	7.89	0.11309	0.1434
7.9	0.117843	0.151463	7.9	0.10261	0.14098
7.91	0.120231	0.15298	7.91	0.09536	0.13856
7.92	0.121191	0.153854	7.92	0.08988	0.1376
7.93	0.120311	0.152754	7.93	0.10881	0.13422
7.94	0.117569	0.151326	7.94	0.13274	0.13116
7.95	0.115657	0.149186	7.95	0.15482	0.12714
7.96	0.114149	0.146097	7.96	0.17222	0.12232
7.97	0.112777	0.140086	7.97	0.18616	0.11716
7.98	0.110294	0.134537	7.98	0.17408	0.11216
7.99	0.108594	0.129943	7.99	0.15619	0.10958
8	0.108066	0.12612	8	0.13943	0.10716
8.01	0.110574	0.122394	8.01	0.13138	0.10586
8.02	0.114834	0.1191	8.02	0.12518	0.10392
8.03	0.118997	0.115809	8.03	0.12107	0.10232
8.04	0.120894	0.112054	8.04	0.11761	0.09812
8.05	0.120997	0.10858	8.05	0.11721	0.09554
8.06	0.118643	0.106694	8.06	0.11125	0.09232
8.07	0.116206	0.105757	8.07	0.10617	0.08958
8.08	0.114537	0.106546	8.08	0.10238	0.08732
8.09	0.115534	0.107286	8.09	0.10399	0.08508
8.1	0.117843	0.10682	8.1	0.10713	0.08316
8.11	0.119431	0.106991	8.11	0.11011	0.08252
8.12	0.120254	0.10802	8.12	0.11341	0.08092
8.13	0.12022	0.109174	8.13	0.11679	0.07962
8.14	0.118643	0.110729	8.14	0.11711	0.07832
8.15	0.117691	0.111611	8.15	0.12226	0.07638
8.16	0.11792	0.111566	8.16	0.12701	0.07428
8.17	0.117143	0.112663	8.17	0.12959	0.0725
8.18	0.116	0.114103	8.18	0.1304	0.0717
8.19	0.115314	0.114926	8.19	0.1304	0.07122
8.2	0.113243	0.114446	8.2	0.12275	0.07074
8.21	0.109906	0.112983	8.21	0.10937	0.06962
8.22	0.106794	0.111589	8.22	0.10857	0.06898
8.23	0.104029	0.110469	8.23	0.10817	0.06786
8.24	0.1023	0.10976	8.24	0.10455	0.06738
8.25	0.1023	0.109463	8.25	0.09996	0.06722
8.26	0.1023	0.109326	8.26	0.10222	0.0669
8.27	0.103914	0.109006	8.27	0.09206	0.06624
8.28	0.106611	0.109097	8.28	0.08327	0.06542
8.29	0.109471	0.110011	8.29	0.07851	0.06412
8.3	0.112123	0.112069	8.3	0.07456	0.06314
8.31	0.113874	0.114789	8.31	0.07118	0.06232
8.32	0.114491	0.117417	8.32	0.06981	0.06152
8.33	0.115817	0.119429	8.33	0.06836	0.0612
8.34	0.117957	0.120426	8.34	0.06667	0.06088
8.35	0.119969	0.119909	8.35	0.06554	0.06104
8.36	0.122417	0.118723	8.36	0.06481	0.06152
8.37	0.124063	0.11846	8.37	0.07134	0.06378
8.38	0.124831	0.119389	8.38	0.07908	0.06556
8.39	0.124991	0.121526	8.39	0.08537	0.06718
8.4	0.124854	0.125906	8.4	0.09061	0.06912
8.41	0.124214	0.129997	8.41	0.09488	0.07026
8.42	0.1234	0.133237	8.42	0.0948	0.07026
8.43	0.122637	0.135163	8.43	0.09327	0.06946
8.44	0.121706	0.136291	8.44	0.09343	0.06898
8.45	0.12084	0.136686	8.45	0.09327	0.0677
8.46	0.120274	0.138166	8.46	0.08723	0.06898
8.47	0.1214	0.140749	8.47	0.07813	0.06978
8.48	0.122323	0.144603	8.48	0.06951	0.07252
8.49	0.122837	0.14824	8.49	0.06089	0.0746
8.5	0.122471	0.151509	8.5	0.05348	0.07652
8.51	0.12086	0.154814	8.51	0.05267	0.07572
8.52	0.119077	0.157397	8.52	0.05218	0.07508
8.53	0.118697	0.159591	8.53	0.05137	0.07394
8.54	0.119534	0.160963	8.54	0.05048	0.07362
8.55	0.120814	0.1611	8.55	0.04967	0.07362
8.56	0.122874	0.161709	8.56	0.04919	0.0741
8.57	0.124063	0.164177	8.57	0.04895	0.07458
8.58	0.124831	0.167654	8.58	0.04887	0.0749
8.59	0.124991	0.172697	8.59	0.05105	0.07522
8.6	0.124854	0.178037	8.6	0.05323	0.07538
8.61	0.124214	0.183037	8.61	0.05508	0.0757
8.62	0.1234	0.189209	8.62	0.05637	0.0778
8.63	0.122637	0.194757	8.63	0.05798	0.07862
8.64	0.121706	0.197797	8.64	0.05741	0.07846
8.65	0.12084	0.199457	8.65	0.0566	0.07798
8.66	0.120274	0.199617	8.66	0.05604	0.07766
8.67	0.1214	0.199754	8.67	0.05548	0.07556
8.68	0.122323	0.201354	8.68	0.05363	0.07426
8.69	0.122837	0.203457	8.69	0.05138	0.0733
8.7	0.122471	0.203114	8.7	0.04929	0.07218
8.71	0.12086	0.200586	8.71	0.04703	0.07106
8.72	0.11862	0.197171	8.72	0.04582	0.07106
8.73	0.117966	0.19566	8.73	0.04598	0.07042
8.74	0.118597	0.194231	8.74	0.04751	0.0701
8.75	0.1199	0.193806	8.75	0.05226	0.07106
8.76	0.122211	0.192903	8.76	0.05637	0.07266
8.77	0.122837	0.190457	8.77	0.05903	0.07364
8.78	0.121777	0.186877	8.78	0.0604	0.07574
8.79	0.119351	0.185117	8.79	0.0608	0.07832
8.8	0.115946	0.185771	8.8	0.05814	0.07962
8.81	0.111414	0.186603	8.81	0.0546	0.08044
8.82	0.108031	0.187109	8.82	0.05194	0.08092
8.83	0.105171	0.186626	8.83	0.05017	0.08124
8.84	0.106343	0.18504	8.84	0.04808	0.08204
8.85	0.109926	0.183494	8.85	0.04655	0.083
8.86	0.114434	0.185726	8.86	0.04695	0.08412
8.87	0.118491	0.190663	8.87	0.04727	0.08444
8.88	0.120989	0.196243	8.88	0.04751	0.0846
8.89	0.120689	0.201089	8.89	0.04734	0.08266
8.9	0.121137	0.2038	8.9	0.04637	0.08136
8.91	0.12118	0.204851	8.91	0.04484	0.0812
8.92	0.120017	0.204783	8.92	0.04323	0.08152
8.93	0.118263	0.204851	8.93	0.04178	0.08152
8.94	0.116037	0.205057	8.94	0.0409	0.08394
8.95	0.11526	0.2054	8.95	0.04066	0.08636
8.96	0.115634	0.2054	8.96	0.04171	0.08684
8.97	0.11662	0.2054	8.97	0.04517	0.08716
8.98	0.11728	0.2054	8.98	0.04871	0.08716
8.99	0.116837	0.2023	8.99	0.05169	0.08524
9	0.11456	0.196654	9	0.05354	0.08234
9.01	0.112526	0.189391	9.01	0.05442	0.07928
9.02	0.109723	0.18146	9.02	0.05313	0.0767
9.03	0.107954	0.173657	9.03	0.05112	0.07476
9.04	0.107243	0.167531	9.04	0.04959	0.07378
9.05	0.107314	0.160003	9.05	0.04903	0.07426
9.06	0.106943	0.15128	9.06	0.04855	0.07522
9.07	0.106386	0.14196	9.07	0.04791	0.07554
9.08	0.104714	0.133166	9.08	0.0471	0.0757
9.09	0.103114	0.125563	9.09	0.04653	0.0757
9.1	0.101774	0.119946	9.1	0.04548	0.0749
9.11	0.101431	0.11574	9.11	0.045	0.07458
9.12	0.101317	0.111917	9.12	0.04476	0.07474
9.13	0.101317	0.109463	9.13	0.04517	0.07474
9.14	0.101249	0.107137	9.14	0.04566	0.07426
9.15	0.101089	0.106377	9.15	0.04639	0.07362
9.16	0.100494	0.107206	9.16	0.04631	0.07218
9.17	0.0996029	0.109029	9.17	0.04607	0.07074
9.18	0.0865886	0.110706	9.18	0.04607	0.06962
9.19	0.0807371	0.11296	9.19	0.04566	0.0685
9.2	0.0807857	0.114011	9.2	0.04525	0.06738
9.21	0.0844514	0.1175	9.21	0.04525	0.0664
9.22	0.0917114	0.122726	9.22	0.04517	0.06542
9.23	0.102223	0.127789	9.23	0.04493	0.0651
9.24	0.0988171	0.13186	9.24	0.04502	0.06494
9.25	0.0967	0.133403	9.25	0.04607	0.06526
9.26	0.0963114	0.13168	9.26	0.04663	0.06608
9.27	0.0960143	0.129814	9.27	0.04719	0.06658
9.28	0.0982	0.128671	9.28	0.04743	0.06592
9.29	0.101423	0.127871	9.29	0.04767	0.06542
9.3	0.103903	0.128306	9.3	0.04695	0.06412
9.31	0.105274	0.132517	9.31	0.04647	0.06266
9.32	0.105171	0.140211	9.32	0.04623	0.06152
9.33	0.103229	0.150686	9.33	0.04679	0.06024
9.34	0.101957	0.16006	9.34	0.04719	0.05944
9.35	0.101409	0.165194	9.35	0.04767	0.05928
9.36	0.100563	0.16632	9.36	0.04783	0.05896
9.37	0.0995343	0.165631	9.37	0.04807	0.05896
9.38	0.0985971	0.164743	9.38	0.04767	0.0596
9.39	0.0982543	0.169123	9.39	0.04775	0.05944
9.4	0.09798	0.176749	9.4	0.04767	0.05896
9.41	0.0979114	0.184754	9.41	0.04799	0.05864
9.42	0.0978657	0.192434	9.42	0.04799	0.058
9.43	0.100486	0.198429	9.43	0.04823	0.05736
9.44	0.106283	0.200189	9.44	0.04831	0.05688
9.45	0.115671	0.198871	9.45	0.04847	0.05656
9.46	0.127209	0.19424	9.46	0.04855	0.05608
9.47	0.139043	0.186991	9.47	0.04895	0.0556
9.48	0.147723	0.179354	9.48	0.04927	0.05528
9.49	0.153657	0.176969	9.49	0.04927	0.05544
9.5	0.150314	0.181091	9.5	0.04919	0.05592
9.51	0.140806	0.189029	9.51	0.04927	0.05704
9.52	0.127503	0.199914	9.52	0.04911	0.05864
9.53	0.114726	0.21166	9.53	0.04895	0.06008
9.54	0.105651	0.224	9.54	0.04879	0.06136
9.55	0.103229	0.235774	9.55	0.0504	0.06458
9.56	0.101934	0.24664	9.56	0.05161	0.0691
9.57	0.101889	0.256223	9.57	0.05209	0.07378
9.58	0.101934	0.264617	9.58	0.05185	0.07942
9.59	0.102071	0.276191	9.59	0.05129	0.08652
9.6	0.1023	0.298263	9.6	0.04936	0.09056
9.61	0.1038	0.323403	9.61	0.04775	0.09346
9.62	0.106771	0.340757	9.62	0.04655	0.09458
9.63	0.110386	0.349563	9.63	0.0459	0.09668
9.64	0.115429	0.347303	9.64	0.04533	0.0962
9.65	0.129397	0.3334	9.65	0.04436	0.0991
9.66	0.146771	0.329931	9.66	0.04621	0.10748
9.67	0.164314	0.343226	9.67	0.0483	0.12828
9.68	0.177343	0.369797	9.68	0.05	0.14906
9.69	0.181629	0.401123	9.69	0.0521	0.17934
9.7	0.176483	0.424649	9.7	0.05428	0.21784
9.71	0.172163	0.423663	9.71	0.0563	0.25296
9.72	0.171843	0.405271	9.72	0.05743	0.2747
9.73	0.175203	0.380577	9.73	0.05855	0.29308
9.74	0.180234	0.365289	9.74	0.05943	0.31226
9.75	0.18546	0.365231	9.75	0.06015	0.32064
9.76	0.189497	0.376854	9.76	0.05789	0.3374
9.77	0.191191	0.386949	9.77	0.05587	0.35642
9.78	0.19318	0.392543	9.78	0.0537	0.37204
9.79	0.19612	0.391514	9.79	0.05129	0.37252
9.8	0.198703	0.390483	9.8	0.04936	0.37076
9.81	0.200851	0.391697	9.81	0.04775	0.36368
9.82	0.201377	0.395231	9.82	0.04655	0.35288
9.83	0.1998	0.393706	9.83	0.0459	0.3537
9.84	0.196426	0.385634	9.84	0.04533	0.3608
9.85	0.193591	0.371811	9.85	0.04436	0.36982
9.86	0.182514	0.352549	9.86	0.04621	0.36482
9.87	0.169911	0.331057	9.87	0.0483	0.36128
9.88	0.156926	0.312209	9.88	0.05	0.34596
9.89	0.145911	0.305063	9.89	0.0521	0.34724
9.9	0.146149	0.313223	9.9	0.05428	0.36206
9.91	0.158734	0.336663	9.91	0.0563	0.3756
9.92	0.171063	0.357474	9.92	0.05743	0.38092
9.93	0.1832	0.366526	9.93	0.05855	0.38448
9.94	0.185271	0.361083	9.94	0.05943	0.36596
9.95	0.179343	0.353594	9.95	0.06021	0.32744
9.96	0.171894	0.348871	9.96	0.05795	0.29842
9.97	0.163806	0.349034	9.97	0.05634	0.29858
9.98	0.157109	0.346877	9.98	0.05514	0.3026
9.99	0.154449	0.337951	9.99	0.05401	0.30468
10	0.150811	0.3246	10	0.05258	0.31032
10.01	0.149266	0.315551	10.01	0.05137	0.31516
10.02	0.148134	0.312423	10.02	0.05008	0.30244
10.03	0.145511	0.312883	10.03	0.04846	0.2902
10.04	0.142706	0.318551	10.04	0.04677	0.28554
10.05	0.139686	0.323691	10.05	0.04548	0.28072
10.06	0.13678	0.328991	10.06	0.04419	0.27878
10.07	0.157291	0.32674	10.07	0.0433	0.27248
10.08	0.188509	0.330589	10.08	0.04266	0.2699
10.09	0.220609	0.342623	10.09	0.04226	0.29358
10.1	0.24748	0.362386	10.1	0.04226	0.3187
10.11	0.264243	0.380517	10.11	0.04234	0.3361
10.12	0.258211	0.389817	10.12	0.0425	0.3506
10.13	0.258	0.376006	10.13	0.04484	0.3622
10.14	0.260189	0.347926	10.14	0.04718	0.34786
10.15	0.262746	0.316066	10.15	0.05065	0.33982
10.16	0.251729	0.288466	10.16	0.05299	0.3379
10.17	0.242063	0.269697	10.17	0.05501	0.34194
10.18	0.234691	0.260389	10.18	0.05211	0.35224
10.19	0.229734	0.254563	10.19	0.04929	0.36432
10.2	0.2259	0.249383	10.2	0.04526	0.37478
10.21	0.226737	0.239454	10.21	0.04244	0.38654
10.22	0.227746	0.226491	10.22	0.04002	0.3983
10.23	0.235617	0.215203	10.23	0.04139	0.4054
10.24	0.248237	0.214066	10.24	0.04276	0.41426
10.25	0.260354	0.220611	10.25	0.04348	0.41604
10.26	0.270163	0.239474	10.26	0.0438	0.41604
10.27	0.272874	0.261649	10.27	0.04396	0.41556
10.28	0.273911	0.28154	10.28	0.04315	0.41154
10.29	0.273289	0.295329	10.29	0.04234	0.39946
10.3	0.266503	0.3006	10.3	0.04275	0.3877
10.31	0.249723	0.293763	10.31	0.0438	0.37224
10.32	0.231537	0.281149	10.32	0.04493	0.3537
10.33	0.214869	0.266346	10.33	0.04622	0.335
10.34	0.199654	0.25148	10.34	0.04743	0.31616
10.35	0.18888	0.242249	10.35	0.0463	0.29828
10.36	0.184489	0.233566	10.36	0.04485	0.27846
10.37	0.182786	0.225106	10.37	0.043	0.25622
10.38	0.186671	0.2163	10.38	0.04115	0.23768
10.39	0.192766	0.208514	10.39	0.03938	0.223
10.4	0.204163	0.200769	10.4	0.04091	0.20252
10.41	0.21768	0.196014	10.41	0.04204	0.18478
10.42	0.227794	0.193854	10.42	0.04349	0.17028
10.43	0.229317	0.194449	10.43	0.04469	0.1532
10.44	0.22512	0.197569	10.44	0.04598	0.1342
10.45	0.214403	0.202094	10.45	0.04501	0.12212
10.46	0.207006	0.20856	10.46	0.0442	0.1115
10.47	0.20396	0.215546	10.47	0.04299	0.10232
10.48	0.21022	0.224489	10.48	0.04227	0.09476
10.49	0.220346	0.233383	10.49	0.04098	0.0883
10.5	0.215486	0.234489	10.5	0.03994	0.08362
10.51	0.197909	0.228034	10.51	0.03881	0.08054
10.52	0.175223	0.221951	10.52	0.03816	0.07894
10.53	0.15056	0.215134	10.53	0.03735	0.0783
10.54	0.137146	0.21776	10.54	0.03807	0.07896
10.55	0.141009	0.234186	10.55	0.03895	0.0801
10.56	0.144886	0.257531	10.56	0.04016	0.0806
10.57	0.145777	0.277597	10.57	0.04194	0.0806
10.58	0.145983	0.289354	10.58	0.04404	0.08026
10.59	0.144863	0.283206	10.59	0.04517	0.07928
10.6	0.1487	0.263011	10.6	0.0463	0.07798
10.61	0.154354	0.23738	10.61	0.04703	0.07716
10.62	0.159423	0.215294	10.62	0.04864	0.07634
10.63	0.160709	0.198389	10.63	0.05001	0.07684
10.64	0.157	0.186489	10.64	0.05178	0.0783
10.65	0.147826	0.17954	10.65	0.05428	0.0804
10.66	0.141426	0.176063	10.66	0.05766	0.08298
10.67	0.137889	0.175446	10.67	0.06007	0.08588
10.68	0.137114	0.176417	10.68	0.06281	0.08764
10.69	0.136766	0.177889	10.69	0.06531	0.08844
10.7	0.136186	0.178657	10.7	0.06732	0.08892
10.71	0.133966	0.178129	10.71	0.06893	0.08892
10.72	0.127606	0.178143	10.72	0.07022	0.08924
10.73	0.120337	0.179066	10.73	0.0707	0.08972
10.74	0.114411	0.181126	10.74	0.07078	0.09052
10.75	0.109729	0.183183	10.75	0.07062	0.0915
10.76	0.106851	0.186389	10.76	0.07014	0.09248
10.77	0.106363	0.190891	10.77	0.0695	0.09282
10.78	0.106031	0.1959	10.78	0.06918	0.09332
10.79	0.107403	0.200517	10.79	0.06451	0.09268
10.8	0.109951	0.204143	10.8	0.0608	0.09218
10.81	0.113609	0.205171	10.81	0.05774	0.09186
10.82	0.116594	0.203663	10.82	0.05468	0.09186
10.83	0.117943	0.202794	10.83	0.05178	0.0917
10.84	0.116214	0.202566	10.84	0.05597	0.09186
10.85	0.112923	0.202977	10.85	0.05855	0.09122
10.86	0.108577	0.204029	10.86	0.06056	0.0904
10.87	0.104714	0.210243	10.87	0.06249	0.08926
10.88	0.1023	0.223977	10.88	0.06386	0.08796
10.89	0.1023	0.243071	10.89	0.06281	0.08668
10.9	0.1023	0.261617	10.9	0.06273	0.08508
10.91	0.1023	0.274194	10.91	0.06241	0.08298
10.92	0.102186	0.277163	10.92	0.06249	0.08056
10.93	0.103046	0.270434	10.93	0.0637	0.07782
10.94	0.104623	0.260949	10.94	0.06402	0.07572
10.95	0.106271	0.252334	10.95	0.06346	0.07378
10.96	0.106851	0.243886	10.96	0.0633	0.07234
10.97	0.106363	0.236406	10.97	0.06225	0.07106
10.98	0.106031	0.229174	10.98	0.06023	0.06994
10.99	0.107403	0.221311	10.99	0.05886	0.0685
11	0.109951	0.213269	11	0.05805	0.06704
11.01	0.113609	0.206526	11.01	0.05966	0.06526
11.02	0.116594	0.199923	11.02	0.06184	0.0638
11.03	0.117943	0.194277	11.03	0.07394	0.0625
11.04	0.116214	0.188377	11.04	0.07604	0.06152
11.05	0.112923	0.183989	11.05	0.07749	0.06088
11.06	0.108577	0.182329	11.06	0.07459	0.05992
11.07	0.104714	0.18258	11.07	0.07185	0.0596
11.08	0.1023	0.1837	11.08	0.05943	0.05928
11.09	0.1023	0.183769	11.09	0.05661	0.05864
11.1	0.1023	0.181354	11.1	0.05428	0.058
11.11	0.1023	0.178969	11.11	0.05355	0.05784
11.12	0.102229	0.17694	11.12	0.0525	0.05704
11.13	0.103114	0.175206	11.13	0.05242	0.0564
11.14	0.107343	0.173063	11.14	0.05266	0.05592
11.15	0.114011	0.17032	11.15	0.05258	0.05544
11.16	0.120846	0.164934	11.16	0.0525	0.05512
11.17	0.12954	0.160383	11.17	0.05242	0.0548
11.18	0.1281	0.159049	11.18	0.05137	0.05448
11.19	--	0.160314	11.19	0.05048	0.05432
11.2	--	0.160806	11.2	0.05023	0.05416
11.21	--	0.159306	11.21	0.05031	0.05384
11.22	--	0.155043	11.22	0.05055	0.05384
11.23	--	0.14928	11.23	0.05232	0.0532
11.24	--	0.146423	11.24	0.05353	0.05256
11.25	--	0.14666	11.25	0.05426	0.0524
11.26	--	0.148309	11.26	0.05499	0.0524
11.27	--	0.150411	11.27	0.05588	0.05224
11.28	--	0.152643	11.28	0.05411	0.05304
11.29	--	0.155309	11.29	0.05274	0.05384
11.3	--	0.159423	11.3	0.05161	0.05416
11.31	--	0.164706	11.31	0.05024	0.05432
11.32	--	0.169049	11.32	0.04911	0.05464
11.33	--	0.170329	11.33	0.04895	0.05464
11.34	--	0.168774	11.34	0.04952	0.05464
11.35	--	0.165617	11.35	0.04952	0.05464
11.36	--	0.159843	11.36	0.04936	0.0548
11.37	--	0.152843	11.37	0.04896	0.05464
11.38	--	0.145416	11.38	0.04896	0.05464
11.39	--	0.1329	11.39	0.04847	0.05464
11.4	--	--	11.4	0.04871	0.05464
11.41	--	--	11.41	0.04976	0.05448
11.42	--	--	11.42	0.05056	0.05464
11.43	--	--	11.43	0.05112	0.0548
11.44	--	--	11.44	0.05152	0.05496
11.45	--	--	11.45	0.05072	0.05512
11.46	--	--	11.46	0.05007	0.05528
11.47	--	--	11.47	0.04967	0.05512
11.48	--	--	11.48	0.04927	0.0548
11.49	--	--	11.49	0.04879	0.05448
11.5	--	--	11.5	0.04943	0.05448
11.51	--	--	11.51	0.04919	0.05464
11.52	--	--	11.52	0.04839	0.0548
11.53	--	--	11.53	0.04743	0.05496
11.54	--	--	11.54	0.04671	0.05544
11.55	--	--	11.55	0.04583	0.05528
11.56	--	--	11.56	0.04518	0.05496
11.57	--	--	11.57	0.04453	0.0548
11.58	--	--	11.58	0.04428	0.05448
11.59	--	--	11.59	0.04371	0.05336
11.6	--	--	11.6	0.0429	0.05256
11.61	--	--	11.61	0.04202	0.05256
11.62	--	--	11.62	0.04138	0.05256
11.63	--	--	11.63	0.04066	0.05288
11.64	--	--	11.64	0.03986	0.05368
11.65	--	--	11.65	0.03946	0.05448
11.66	--	--	11.66	0.03922	0.05464
11.67	--	--	11.67	0.04155	0.0548
11.68	--	--	11.68	0.04348	0.0548
11.69	--	--	11.69	0.04557	0.05496
11.7	--	--	11.7	0.04766	0.05512
11.71	--	--	11.71	0.04943	0.05528
11.72	--	--	11.72	0.04645	0.05608
11.73	--	--	11.73	0.04387	0.05704
11.74	--	--	11.74	0.04162	0.05752
11.75	--	--	11.75	0.0392	0.05784
11.76	--	--	11.76	0.03694	0.05816
11.77	--	--	11.77	0.03654	0.058
11.78	--	--	11.78	0.03598	0.05768
11.79	--	--	11.79	0.03517	0.05784
11.8	--	--	11.8	0.03493	0.05816
			11.81	0.03445	0.05848
			11.82	0.03509	0.0588
			11.83	0.03557	0.05896
			11.84	0.03613	0.05928
			11.85	0.03573	0.05944
			11.86	0.03573	0.05976
			11.87	0.03509	0.05976
			11.88	0.03461	0.06008
			11.89	0.03445	0.05976
			11.9	0.03445	0.05992
			11.91	0.03485	0.05976
			11.92	0.03525	0.05976
			11.93	0.03581	0.0596
			11.94	0.0367	0.05976
			11.95	0.03807	0.05928
			11.96	0.03896	0.05912
			11.97	0.03953	0.05864
			11.98	0.0401	0.05848
			11.99	0.03986	0.05816
			12	0.03946	0.05832
			12.01	0.03946	0.05848
			12.02	0.0401	0.0588
			12.03	0.04026	0.05896
			12.04	0.04034	0.05912
			12.05	0.0405	0.05944
			12.06	0.04018	0.05944
			12.07	0.03921	0.06008
			12.08	0.03856	0.06072
			12.09	0.03807	0.06136
			12.1	0.03758	0.06184
			12.11	0.03725	0.06248
			12.12	0.03734	0.06264
			12.13	0.03799	0.0628
			12.14	0.03864	0.06312
			12.15	0.03937	0.06328
			12.16	0.03986	0.06426
			12.17	0.04002	0.06492
			12.18	0.03978	0.06492
			12.19	0.03946	0.06492
			12.2	0.03938	0.06476
			12.21	0.0401	0.06362
			12.22	0.04098	0.06346
			12.23	0.04194	0.06346
			12.24	0.04298	0.06412
			12.25	0.04411	0.06494
			12.26	0.04484	0.06608
			12.27	0.04581	0.06672
			12.28	0.04702	0.06834
			12.29	0.04864	0.06994
			12.3	0.05041	0.07186
			12.31	0.05202	0.07298
			12.32	0.05347	0.0733
			12.33	0.05089	0.0725
			12.34	0.04823	0.07074
			12.35	0.04517	0.06978
			12.36	0.04211	0.06946
			12.37	0.03881	0.06978
			12.38	0.04478	0.0701
			12.39	0.05082	0.07106
			12.4	0.05686	0.07122
			12.41	0.06298	0.0709
			12.42	0.06974	0.07074
			12.43	0.07062	0.07218
			12.44	0.07126	0.07282
			12.45	0.07174	0.0746
			12.46	0.07214	0.07766
			12.47	0.07222	0.0796
			12.48	0.07238	0.07944
			12.49	0.07246	0.07912
			12.5	0.07254	0.07814
			12.51	0.07262	0.07572
			12.52	0.07262	0.07378
			12.53	0.0727	0.07282
			12.54	0.0727	0.07234
			12.55	0.07069	0.07106
			12.56	0.06924	0.07138
			12.57	0.06812	0.0717
			12.58	0.067	0.07202
			12.59	0.06628	0.0725
			12.6	0.06797	0.0733
			12.61	0.06934	0.07234
			12.62	0.06958	0.0717
			12.63	0.07006	0.0709
			12.64	0.07078	0.06962
			12.65	0.0711	0.06898
			12.66	0.07046	0.0685
			12.67	0.07134	0.06786
			12.68	0.07198	0.06688
			12.69	0.07198	0.06784
			12.7	0.07198	0.06752
			12.71	0.07609	0.06752
			12.72	0.08036	0.06768
			12.73	0.08504	0.06768
			12.74	0.09165	0.06622
			12.75	0.09826	0.06574
			12.76	0.10148	0.06542
			12.77	0.09721	0.06542
			12.78	0.09213	0.06656
			12.79	0.0852	0.06738
			12.8	0.07827	0.06754
			12.81	0.08246	0.0714
			12.82	0.09302	0.0751
			12.83	0.1039	0.07752
			12.84	0.11454	0.0796
			12.85	0.12518	0.08152
			12.86	0.12325	0.08056
			12.87	0.12365	0.07976
			12.88	0.12405	0.08008
			12.89	0.12469	0.0809
			12.9	0.1234	0.0822
			12.91	0.12179	0.08332
			12.92	0.1176	0.08718
			12.93	0.11671	0.09266
			12.94	0.11719	0.09668
			12.95	0.12154	0.10022
			12.96	0.12822	0.10248
			12.97	0.13539	0.1012
			12.98	0.13934	0.09846
			12.99	0.13846	0.09702
			13	0.13588	0.0959
			13.01	0.13274	0.09558
			13.02	0.12936	0.0959
			13.03	0.13138	0.09686
			13.04	0.13355	0.09782
			13.05	0.13371	0.0975
			13.06	0.13685	0.09702
			13.07	0.15627	0.0983
			13.08	0.17963	0.0983
			13.09	0.19889	0.09814
			13.1	0.22387	0.09974
			13.11	0.24699	0.1015
			13.12	0.25625	0.10118
			13.13	0.2639	0.10134
			13.14	0.27832	0.10198
			13.15	0.28331	0.10376
			13.16	0.28468	0.10376
			13.17	0.29701	0.10408
			13.18	0.30725	0.10538
			13.19	0.31265	0.107
			13.2	0.31636	0.10716
			13.21	0.32257	0.11054
			13.22	0.31564	0.11344
			13.23	0.27439	0.11504
			13.24	0.23402	0.11584
			13.25	0.21388	0.11648
			13.26	0.19591	0.11714
			13.27	0.17649	0.11714
			13.28	0.18374	0.11634
			13.29	0.19269	0.11522
			13.3	0.18455	0.11264
			13.31	0.17158	0.1086
			13.32	0.16038	0.1057
			13.33	0.15119	0.10328
			13.34	0.15143	0.10198
			13.35	0.16061	0.1007
			13.36	0.18003	0.09828
			13.37	0.19566	0.09538
			13.38	0.20589	0.09296
			13.39	0.20484	0.0891
			13.4	0.19542	0.08732
			13.41	0.1752	0.08604
			13.42	0.15699	0.0854
			13.43	0.14418	0.08476
			13.44	0.13604	0.08524
			13.45	0.14442	0.08492
			13.46	0.15819	0.08428
			13.47	0.17197	0.08298
			13.48	0.18374	0.08186
			13.49	0.19269	0.08106
			13.5	0.18455	0.08042
			13.51	0.17158	0.08332
			13.52	0.16038	0.08624
			13.53	0.15119	0.08768
			13.54	0.15143	0.088
			13.55	0.16061	0.08768
			13.56	0.18003	0.08412
			13.57	0.19566	0.08088
			13.58	0.20589	0.07814
			13.59	0.20484	0.07684
			13.6	0.19542	0.07538
			13.61	0.1752	0.07442
			13.62	0.15699	0.0733
			13.63	0.14418	0.07234
			13.64	0.13604	0.07186
			13.65	0.14659	0.07202
			13.66	0.16036	0.07234
			13.67	0.16182	0.07154
			13.68	0.16416	0.07138
			13.69	0.16521	0.06978
			13.7	0.14886	0.06914
			13.71	0.13243	0.06818
			13.72	0.12711	0.06818
			13.73	0.11849	0.06736
			13.74	0.111	0.06686
			13.75	0.10745	0.06508
			13.76	0.10753	0.0633
			13.77	0.10785	0.06184
			13.78	0.10833	0.06088
			13.79	0.10704	0.06008
			13.8	0.10027	0.05944
			13.81	0.09253	0.0588
			13.82	0.08802	0.05832
			13.83	0.0848	0.05784
			13.84	0.08109	0.0572
			13.85	0.08109	0.05672
			13.86	0.08141	0.05672
			13.87	0.09092	0.05672
			13.88	0.10228	0.05688
			13.89	0.10228	0.05704
			13.9	0.10228	0.05752
			13.91	0.0985	0.05784
			13.92	0.08432	0.05816
			13.93	0.06926	0.0588
			13.94	0.06781	0.05928
			13.95	0.06572	0.0596
			13.96	0.06451	0.06008
			13.97	0.06475	0.06088
			13.98	0.06603	0.0612
			13.99	0.06748	0.06152
			14	0.06949	0.06168
			14.01	0.07046	0.06168
			14.02	0.06949	0.06136
			14.03	0.067	0.06136
			14.04	0.06386	0.06152
			14.05	0.06064	0.06168
			14.06	0.0579	0.06168
			14.07	0.05605	0.06152
			14.08	0.04854	0.06184
			14.09	0.05168	0.06216
			14.1	0.05498	0.06248
			14.11	0.05296	0.06296
			14.12	0.05094	0.0636
			14.13	0.05506	0.06344
			14.14	0.04926	0.06296
			14.15	0.04338	0.0628
			14.16	0.0433	0.06216
			14.17	0.04306	0.06152
			14.18	0.0425	0.06152
			14.19	0.04154	0.06234
			14.2	0.04098	0.0625
			14.21	0.04098	0.06314
			14.22	0.04074	0.06346
			14.23	0.04082	0.06314
			14.24	0.04122	0.06216
			14.25	0.04283	0.06136
			14.26	0.0434	0.0604
			14.27	0.04437	0.05976
			14.28	0.04606	0.05928
			14.29	0.04767	0.0588
			14.3	0.04711	0.05832
			14.31	0.04662	0.05896
			14.32	0.04613	0.06186
			14.33	0.04492	0.06718
			14.34	0.04387	0.07266
			14.35	0.04338	0.07798
			14.36	0.0433	0.08154
			14.37	0.04306	0.0825
			14.38	0.0425	0.08104
			14.39	0.04154	0.07926
			14.4	0.04098	0.07716
			14.41	0.04098	0.07538
			14.42	0.04074	0.07346
			14.43	0.04082	0.07122
			14.44	0.04122	0.06946
			14.45	0.04283	0.06818
			14.46	0.0434	0.06802
			14.47	0.04437	0.06818
			14.48	0.04606	0.0685
			14.49	0.04767	0.0685
			14.5	0.04711	0.0685
			14.51	0.04662	0.0677
			14.52	0.04613	0.06706
			14.53	0.04492	0.06674
			14.54	0.04387	0.06674
			14.55	0.04338	0.0669
			14.56	0.0433	0.0677
			14.57	0.04306	0.06818
			14.58	0.0425	0.0685
			14.59	0.04154	0.06834
			14.6	0.04098	0.06786
			14.61	0.04098	0.06656
			14.62	0.04074	0.06608
			14.63	0.04082	0.0651
			14.64	0.04122	0.06428
			14.65	0.04283	0.06394
			14.66	0.0434	0.06394
			14.67	0.04437	0.06344
			14.68	0.04606	0.06312
			14.69	0.04767	0.06296
			14.7	0.04711	0.06296
			14.71	0.04662	0.06232
			14.72	0.04613	0.06152
			14.73	0.04492	0.0612
			14.74	0.04387	0.06088
			14.75	0.04338	0.0604
			14.76	0.0433	0.06056
			14.77	0.04306	0.06088
			14.78	0.0425	0.0612
			14.79	0.04154	0.06136
			14.8	0.04098	0.06088
			14.81	0.04098	0.0604
			14.82	0.04074	0.0596
			14.83	0.04082	0.05864
			14.84	0.04122	0.05784
			14.85	0.04283	0.05736
			14.86	0.0434	0.05672
			14.87	0.04437	0.0564
			14.88	0.04606	0.05608
			14.89	0.04767	0.0556
			14.9	0.04711	0.05512
			14.91	0.04662	0.0548
			14.92	0.04613	0.05448
			14.93	0.04492	0.05416
			14.94	0.04387	0.054
			14.95	0.04338	0.054
			14.96	0.0433	0.054
			14.97	0.04306	0.054
			14.98	0.0425	0.054
			14.99	0.04154	0.054
			15	0.04098	0.054
			15.01	0.04098	0.054
			15.02	0.04074	0.05336
			15.03	0.04082	0.05336
			15.04	0.04122	0.05272
			15.05	0.04283	0.05272
			15.06	0.0434	0.05288
			15.07	0.04437	0.05416
			15.08	0.04606	0.0548
			15.09	0.04767	0.05608
			15.1	0.04711	0.05704
			15.11	0.04662	0.05994
			15.12	0.04613	0.06332
			15.13	0.04492	0.06718
			15.14	0.04387	0.07104
			15.15	0.04338	0.07458
			15.16	0.0433	0.0757
			15.17	0.04306	0.07618
			15.18	0.0425	0.08134
			15.19	0.04154	0.10456
			15.2	0.04098	0.13034
			15.21	0.04098	0.16466
			15.22	0.04074	0.19544
			15.23	0.04082	0.2201
			15.24	0.04122	0.23492
			15.25	0.04283	0.2446
			15.26	0.0434	0.25524
			15.27	0.04437	0.27894
			15.28	0.04606	0.30536
			15.29	0.04767	0.32324
			15.3	0.04711	0.33854
			15.31	0.04662	0.34934
			15.32	0.04613	0.3453
			15.33	0.04492	0.33772
			15.34	0.04387	0.32822
			15.35	0.04338	0.32484
			15.36	0.0433	0.3171
			15.37	0.04306	0.33772
			15.38	0.0425	0.3561
			15.39	0.04154	0.38188
			15.4	0.04098	0.41732
			15.41	0.04098	0.44568
			15.42	0.04074	0.44166
			15.43	0.04082	0.43924
			15.44	0.04122	0.4307
			15.45	0.04283	0.4067
			15.46	0.0434	0.38802
			15.47	0.04437	0.37368
			15.48	0.04606	0.36176
			15.49	0.04767	0.3553
			15.5	0.04711	0.35626
			15.51	0.04662	0.36286
			15.52	0.04613	0.37574
			15.53	0.04492	0.39008
			15.54	0.04387	0.39316
			15.55	0.04338	0.3885
			15.56	0.0433	0.38206
			15.57	0.04306	0.37804
			15.58	0.0425	0.37224
			15.59	0.04154	0.37706
			15.6	0.04098	0.38124
			15.61	0.04098	0.37528
			15.62	0.04074	0.36738
			15.63	0.04082	0.35448
			15.64	0.04122	0.3374
			15.65	0.04283	0.32354
			15.66	0.0434	0.3145
			15.67	0.04437	0.31676
			15.68	0.04606	0.33208
			15.69	0.04767	0.34288
			15.7	0.04711	0.3532
			15.71	0.04662	0.36916
			15.72	0.04613	0.37174
			15.73	0.04428	0.35352
			15.74	0.04299	0.35272
			15.75	0.04234	0.36868
			15.76	0.04178	0.37336
			15.77	0.04106	0.36966
			15.78	0.04098	0.38126
			15.79	0.04034	0.38626
			15.8	0.0397	0.38158
			15.81	0.03946	0.37818
			15.82	0.04026	0.37608
			15.83	0.04066	0.36448
			15.84	0.0413	0.35046
			15.85	0.04194	0.32532
			15.86	0.04258	0.30922
			15.87	0.04226	0.29794
			15.88	0.04226	0.29198
			15.89	0.04218	0.27908
			15.9	0.04162	0.27216
			15.91	0.04074	0.26232
			15.92	0.04004	0.24668
			15.93	0.03972	0.23298
			15.94	0.03892	0.21944
			15.95	0.03852	0.20638
			15.96	0.03884	0.19414
			15.97	0.03874	0.19124
			15.98	0.0385	0.18996
			15.99	0.0385	0.19318
			16	0.03841	0.19704
			16.01	0.03784	0.20622
			16.02	0.03784	0.2159
			16.03	0.03751	0.22524
			16.04	0.03751	0.23428
			16.05	0.03768	0.24282
			16.06	0.03817	0.24604
			16.07	0.03841	0.24652
			16.08	0.03882	0.24426
			16.09	0.03898	0.23942
			16.1	0.03978	0.23088
			16.11	0.04026	0.22218
			16.12	0.04074	0.21186
			16.13	0.0405	0.2001
			16.14	0.04034	0.18994
			16.15	0.04018	0.1761
			16.16	0.04034	0.16032
			16.17	0.04082	0.14486
			16.18	0.04154	0.1302
			16.19	0.04202	0.11426
			16.2	0.04186	0.10506
			16.21	0.04146	0.09732
			16.22	0.0409	0.09104
			16.23	0.0413	0.08718
			16.24	0.04178	0.0846
			16.25	0.04202	0.08348
			16.26	0.04258	0.083
			16.27	0.04331	0.08412
			16.28	0.04372	0.08476
			16.29	0.04429	0.08636
			16.3	0.0451	0.08846
			16.31	0.04478	0.09168
			16.32	0.04389	0.09474
			16.33	0.04284	0.09796
			16.34	0.04195	0.10022
			16.35	0.04106	0.10166
			16.36	0.0434	0.10456
			16.37	0.04614	0.10714
			16.38	0.04872	0.10972
			16.39	0.05065	0.11262
			16.4	0.05355	0.11552
			16.41	0.05371	0.11746
			16.42	0.05347	0.12004
			16.43	0.05387	0.12262
			16.44	0.05428	0.12488
			16.45	0.0538	0.12714
			16.46	0.05452	0.12794
			16.47	0.05556	0.1273
			16.48	0.05556	0.12584
			16.49	0.05564	0.12358
			16.5	0.05564	0.121
			16.51	0.05476	0.11746
			16.52	0.0538	0.11294
			16.53	0.05275	0.10924
			16.54	0.05267	0.10586
			16.55	0.05299	0.1028
			16.56	0.05299	0.10086
			16.57	0.05315	0.10022
			16.58	0.0542	0.09958
			16.59	0.0546	0.09958
			16.6	0.05428	0.10006
			16.61	0.05428	0.10038
			16.62	0.05436	0.10022
			16.63	0.05452	0.09942
			16.64	0.05484	0.09814
			16.65	0.05556	0.09604
			16.66	0.05556	0.09394
			16.67	0.05532	0.09216
			16.68	0.05476	0.09038
			16.69	0.05412	0.08844
			16.7	0.05404	0.0862
			16.71	0.0546	0.08346
			16.72	0.055	0.08056
			16.73	0.0554	0.07814
			16.74	0.0558	0.07572
			16.75	0.05532	0.07362
			16.76	0.05492	0.07186
			16.77	0.05468	0.07058
			16.78	0.05468	0.06946
			16.79	0.05387	0.06818
			16.8	0.05298	0.06738
			16.81	0.05193	0.06674
			16.82	0.05104	0.0661
			16.83	0.04999	0.06512
			16.84	0.04983	0.06478
			16.85	0.04927	0.06428
			16.86	0.04838	0.06394
			16.87	0.04725	0.0636
			16.88	0.04596	0.06328
			16.89	0.04435	0.06264
			16.9	0.04346	0.062
			16.91	0.04274	0.06104
			16.92	0.04202	0.05976
			16.93	0.04114	0.0588
			16.94	0.04074	0.05816
			16.95	0.04034	0.05736
			16.96	0.04026	0.05672
			16.97	0.0434	0.0564
			16.98	0.04581	0.05592
			16.99	0.04798	0.05544
			17	0.04983	0.05512
			17.01	0.04959	0.05512
			17.02	0.04629	0.05512
			17.03	0.04436	0.05528
			17.04	0.04211	0.05544
			17.05	0.03994	0.0556
			17.06	0.03994	0.0556
			17.07	0.04002	0.0556
			17.08	0.04123	0.05576
			17.09	0.04268	0.05576
			17.1	0.04429	0.05576
			17.11	0.0455	0.0556
			17.12	0.04647	0.05544
			17.13	0.04615	0.05512
			17.14	0.04575	0.05496
			17.15	0.04639	0.05464
			17.16	0.04719	0.05464
			17.17	0.04807	0.05384
			17.18	0.04871	0.05304
			17.19	0.04742	0.05224
			17.2	0.04525	0.0516
			17.21	0.04324	0.0508
			17.22	0.04131	0.0508
			17.23	0.04196	0.0516
			17.24	0.04453	0.05256
			17.25	0.04678	0.05352
			17.26	0.04992	0.05432
			17.27	0.05242	0.05528
			17.28	0.05185	0.05528
			17.29	0.05185	0.05496
			17.3	0.05218	0.05464
			17.31	0.05162	0.05448
			17.32	0.05274	0.05352
			17.33	0.05379	0.05272
			17.34	0.05436	0.05208
			17.35	0.05411	0.05208
			17.36	0.0537	0.05208
			17.37	0.05225	0.05208
			17.38	0.05136	0.05208
			17.39	0.05055	0.05256
			17.4	0.05047	0.05272
			17.41	0.05136	0.05288
			17.42	0.05177	0.05416
			17.43	0.05218	0.05544
			17.44	0.05242	0.05624
			17.45	0.05291	0.0572
			17.46	0.05251	0.05832
			17.47	0.05243	0.05864
			17.48	0.05178	0.05896
			17.49	0.05195	0.05928
			17.5	0.05195	0.05912
			17.51	0.05235	0.05864
			17.52	0.05226	0.05848
			17.53	0.05274	0.05816
			17.54	0.05217	0.05752
			17.55	0.05136	0.05704
			17.56	0.05096	0.05688
			17.57	0.05064	0.05656
			17.58	0.05081	0.0564
			17.59	0.05113	0.05672
			17.6	0.05218	0.05688
			17.61	0.0525	0.05736
			17.62	0.05331	0.05848
			17.63	0.05258	0.05976
			17.64	0.05291	0.06088
			17.65	0.05267	0.062
			17.66	0.05235	0.06264
			17.67	0.05186	0.06216
			17.68	0.05299	0.06168
			17.69	0.05363	0.06088
			17.7	0.05387	0.06008
			17.71	0.05403	0.05912
			17.72	0.05468	0.05848
			17.73	0.05524	0.05752
			17.74	0.0554	0.05704
			17.75	0.05548	0.05624
			17.76	0.05588	0.0556
			17.77	0.0562	0.05528
			17.78	0.0562	0.05496
			17.79	0.05596	0.05464
			17.8	0.0566	0.0545333
			17.81	0.0558	0.0548

## Sheet: Fig. 2d
FD	Normal
0.278116	0.305998
0.250176	0.340188
0.173569	0.199784
0.21788	0.212618
0.219404	0.193816
0.254655	0.262441
0.203596	0.212618
0.319798	0.280431
0.206967	0.271196
0.390696	0.246216
0.431702	0.408818
0.327553	0.228918
0.300767	0.33448
0.269029	0.210602
0.335296	0.21261
0.287308	0.212243
0.237467	0.338341
0.249163	0.225494
0.250384	0.216498
0.173224	0.181278
0.244233	0.217394
0.324141	0.266151
0.178288	0.283273
0.300488	0.238131
0.207278	0.304447
0.335006	0.240053
0.362494	0.235135
0.375076	0.266078
0.300341	0.220059
0.39202	0.183302
0.391812	0.239392
0.429208	0.22222
0.426206	0.348722
0.351588	0.278053
0.267388	0.194124
0.388773	0.213271
0.351231	0.193384
0.487931	0.216716
0.494633	0.249245
0.2219	0.261167
0.386573	0.274494
0.330239	0.267329
0.334508	0.248469
0.404261	0.177955
0.367451	0.219414
0.183198	0.178802
0.349443	0.22172
0.437692	0.278696
0.439108	0.237359
0.393614	0.244069
0.558118	0.211986
0.370041	0.253265
0.344708	0.175831
0.385645	0.221535
0.363765	0.156629
0.3765	0.285204
0.540631	0.281043
0.23074	0.180122
0.388014	0.166192
0.361596	0.171635
0.452094	0.203912
0.510649	0.241894
0.615857	0.240063
0.582776	0.174794
0.500269	0.189251
0.604098	0.306855
0.425696	0.271708
0.434112	0.206282
0.474459	0.208996
0.601171	0.275518
0.525288	0.212727
0.476578	0.217755
0.457253	0.212243
0.595471	0.338341
0.556278	0.225494
0.209853	0.216498
0.267388	0.181278
0.388773	0.217394
0.351231	0.266151
0.487931	0.283273
0.494633	0.238131
0.2219	0.304447
0.386573	0.240053
0.330239	0.235135
0.334508	0.266078
0.404261	0.220059
0.367451	0.183302
0.183198	0.239392
0.349443	0.22222
0.437692	0.348722
0.439108	0.278053
0.393614	0.194124
0.558118	0.213271
0.370041	0.193384
0.344708	0.216716
0.385645	0.249245
0.363765	0.261167
0.3765	0.274494
0.540631	0.267329
0.23074	0.248469

## Sheet: Fig. 2f
	Walking steps	Tilt switch	Std	Foot switch	Std	sEMG switch	Std	Expected curve
Continous walking	10	10	0	10.3333	0.57735	10	0	10
--	20	20	0	20	0	20	0	20
--	30	30	0	30	0	30	0	30
--	50	50	0	50.3333	0.57735	50	0	50
--	100	100	0	100.333	0.57735	100.333	1.52753	100
--	250	250	0	250.333	0.57735	252	1	250
--	--	--	--	--	--	--	--	--
Intermittent walking	10	12	0	12.6667	1.1547	10	0	10
	20	24	1	25	1.73205	20.3333	0.57735	20
	30	36	1	37	1.73205	30.3333	0.57735	30
	50	60.6667	3.05505	61	1.73205	51.3333	0.57735	50
	100	121.667	2.88675	122.667	4.6188	104.667	2.08167	100
	250	302.333	7.02377	305	8.66025	259.333	1.52753	250

## Sheet: Fig. S11
Squatting times	Tilt switch	Std	Foot switch	Std	sEMG switch	Std	Expected curve
10	10	0	10	0	1.33333	0.57735	0
20	20	0	20	0	2.66667	1.1547	0
30	29.6667	0.57735	30	0	3.33333	2.3094	0
50	49.6667	0.57735	50	0	3.66667	2.08167	0
100	100	1	99.6667	0.57735	10.3333	2.51661	0
250	249.333	3.05505	249.667	0.57735	30	14.7309	0

## Sheet: Fig. 3c
	Subject 1	Subject 2	Subject 3	Subject 4	Angle	Std	Subject 1	Subject 2	Angle	Std
					°				°
	Pitch	Pitch	Pitch	Pitch	Pitch	Pitch	Roll	Roll	Roll	Roll
Innervation Zone	27.05	26.65	27.01	26.9	26.9025	0.179884	5.13	4.99	5.06	0.0989949
Midline	28.93	28.92	28.96	27.26	28.5175	0.838506	8.13	7.45	7.79	0.480833
Midline Offset	17.91	17.9	14.04	15.44	16.3225	1.91462	2.98	2.26	2.62	0.509117
Myotendon Junction	17.18	17.77	15.03	16.04	16.505	1.21761	5.35	5.34	5.345	0.00707107

## Sheet: Fig. 3d
Amplitude grade	Voltage	Angle 1	Angle 2	Angle 3	Angle 4	Angle 5	Angle 6	Angle	Standard deviation	Angular velocity 1	Angular velocity 2	Angular velocity 3	Angular velocity 4	Angular velocity 5	Angular velocity 6	Angular velocity	Standard deviation
	V	°	°	°	°	°	°	°		°/s	°/s	°/s	°/s	°/s	°/s	°/s
1	138	2.31	8.24	0.8	2.6	2.44	4.2	3.43167	2.59111	6.25097	8.40635	3.71509	15.8591	3.23019	4.93814	7.06665	4.69574
2	157	1.72	13.91	5.55	5.38	7.29	9.25	7.18333	4.13033	3.18629	11.3298	7.804	6.62973	7.51668	9.97583	7.74039	2.8252
3	186	13.68	16.66	21.12	20.61	12.01	12.83	16.1517	3.97783	12.4517	18.3701	15.5626	22.1641	12.7329	14.4513	15.9555	3.7271
4	211	19.14	20.82	23.55	23.39	15.7	15.3	19.65	3.61529	17.7127	17.9052	17.4522	26.3478	18.4174	22.9366	20.1287	3.67245
5	239	21.3	21.71	25.72	25.89	17.54	18.58	21.79	3.48907	24.6215	25.4912	28.8729	24.9177	20.9106	18.6318	23.9076	3.61962
6	248	22.11	22.5	27.03	26.83	20.76	20.6	23.305	2.90418	29.4386	26.884	27.6035	31.3303	28.1003	26.3971	28.2923	1.82373
7	255	22.85	22.91	27.97	27.58	22.14	22.58	24.3383	2.6787	36.2349	29.6032	33.1717	29.9562	28.9329	28.1072	31.001	3.09201

## Sheet: Fig. 3e
Frequency grade	Period	Angle 1	Angle 2	Angle 3	Angle 4	Angle 5	Angle 6	Angle	Standard deviation	Angular velocity 1	Angular velocity 2	Angular velocity 3	Angular velocity 4	Angular velocity 5	Angular velocity 6	Angular Velocity	Standard deviation
	ms	°	°	°	°	°	°	°		°/s	°/s	°/s	°/s	°/s	°/s	°/s
1	70	15.92	14.64	19.07	17.87	14.42	15.42	16.2233	1.86072	12.3173	11.6367	12.5046	10.5946	10.2123	12.5738	11.6399	1.02074
2	60	16.83	16.7	20.32	19.23	15.87	15.09	17.34	2.01721	10.9788	13.426	13.5186	11.5953	10.6776	9.59613	11.6321	1.56598
3	50	17.28	17.45	20.91	20.76	15.94	15.29	17.9383	2.38627	10.9999	12.0605	15.3547	15.2089	13.6597	10.8539	13.0229	2.01717
4	40	18.56	18.51	23.46	21.93	17.53	16.27	19.3767	2.74491	15.5126	19.4467	27.9981	19.643	24.1953	19.4461	21.0403	4.38071
5	30	19.78	20.46	24.54	24.78	17.84	17.21	20.7683	3.24431	27.4314	31.6515	30.9893	31.6373	27.393	31.5268	30.1049	2.09982
6	20	21.5	23.49	26	25.82	18.16	16.68	21.9417	3.90103	31.0126	33.87	27.6811	29.7944	35.2804	32.5168	31.6926	2.77311
7	10	23.31	23.84	26.31	26.17	18.65	16.7	22.4967	3.97238	32.7791	31.4134	32.6815	30.025	38.5082	42.2917	34.6165	4.74373

[truncated: 22 more sheets: Fig. 3f, Fig. 3g, Fig. 3h, Fig. S14, Fig. S15, Fig. S16, Fig. S18, Fig. S19, Fig. S21, Fig. 4a, Fig. 4c, Fig. S22, Fig. 4d & Fig. S23 & Fig. S24, Fig. 4e & Fig. S25, Fig. 4f & Fig. S26, Fig. 4h, Fig. S28, Fig. 5a, Fig. 5b & S30 & S31, Fig. 5b & Fig. S32 …]
